# Supplementary material for: Dynamic changes of small RNAs in rice spikelet development reveal specialized reproductive phasiRNA pathways
Source: J Exp Bot. 2016 Oct 4;67(21):6037–49. doi: 10.1093/jxb/erw361 (PMC5100018; doi:10.1093/jxb/erw361)
Supplement: Supplementary Data [file supp_erw361_supplementary_table_S1.xlsx]

## Sheet: Sheet1
Table S1. Summary information for small RNA and RNA-seq libraries prepared in this study.
Small RNA libraries
Library code	Description	Sequencing length	Total reads	Genome-matched reads	Distinct reads	t/r/sn/snoRNA	Mismatches allowed
YL9522_S3_1	Wild type 9522, anther development stage 3 (S3), rep 1.	45 bp; unstranded	5357541	4809902	2482065	71698	0
YL9522_S3_2	Wild type 9522, anther development stage 3 (S3), rep 2.	45 bp; unstranded	5357845	4798770	2536800	86134	0
YL9522_S3_3	Wild type 9522, anther development stage 3 (S3), rep 3.	45 bp; unstranded	5353223	4761238	2518215	115892	0
YL9522_S5_1	Wild type 9522, anther development stage 5 (S5), rep 1.	45 bp; unstranded	5364888	4845959	1598559	80696	0
YL9522_S5_2	Wild type 9522, anther development stage 5 (S5), rep 2.	45 bp; unstranded	5380262	4892347	1585725	60089	0
YL9522_S5_3	Wild type 9522, anther development stage 5 (S5), rep 3.	45 bp; unstranded	5375868	4909006	1641126	49465	0
YL9522_S7_1	Wild type 9522, anther development stage 7 (S7), rep 1.	45 bp; unstranded	5024297	4424541	1617410	102426	0
YL9522_S7_2	Wild type 9522, anther development stage 7 (S7), rep 2.	45 bp; unstranded	5016776	4480888	1610474	40121	0
YL9522_S7_3	Wild type 9522, anther development stage 7 (S7), rep 3.	45 bp; unstranded	5019313	4431388	1655907	77604	0
msp1_S3_1	msp1 mutant, anther development stage 3 (S3), rep 1.	45 bp; unstranded	5359511	4797324	2516801	90522	0
msp1_S3_2	msp1 mutant, anther development stage 3 (S3), rep 2.	45 bp; unstranded	5358885	4780542	2607056	102749	0
msp1_S3_3	msp1 mutant, anther development stage 3 (S3), rep 3.	45 bp; unstranded	5361304	4798207	2577592	89553	0
msp1_S5_1	msp1 mutant, anther development stage 5 (S5), rep 1.	45 bp; unstranded	5366443	4849194	1878153	60885	0
msp1_S5_2	msp1 mutant, anther development stage 5 (S5), rep 2.	45 bp; unstranded	5371835	4879484	1832895	37255	0
msp1_S5_3	msp1 mutant, anther development stage 5 (S5), rep 3.	45 bp; unstranded	5373612	4856327	1803120	65658	0
msp1_S7_1	msp1 mutant, anther development stage 7 (S7), rep 1.	45 bp; unstranded	5019827	4461385	1811248	101941	0
msp1_S7_2	msp1 mutant, anther development stage 7 (S7), rep 2.	45 bp; unstranded	5018062	4483085	1771980	90046	0
msp1_S7_3	msp1 mutant, anther development stage 7 (S7), rep 3.	45 bp; unstranded	5013715	4354900	1719700	206889	0
ostdl1a_S3_1	ostdl1a mutant, anther development stage 3 (S3), rep 1.	45 bp; unstranded	5358674	4779148	2479860	96678	0
ostdl1a_S3_2	ostdl1a mutant, anther development stage 3 (S3), rep 2.	45 bp; unstranded	5359496	4761710	2545121	106479	0
ostdl1a_S3_3	ostdl1a mutant, anther development stage 3 (S3), rep 3.	45 bp; unstranded	5363019	4816824	2595563	62493	0
ostdl1a_S5_1	ostdl1a mutant, anther development stage 5 (S5), rep 1.	45 bp; unstranded	5362746	4795382	1744451	90657	0
ostdl1a_S5_2	ostdl1a mutant, anther development stage 5 (S5), rep 2.	45 bp; unstranded	5373769	4799175	1890691	95605	0
ostdl1a_S5_3	ostdl1a mutant, anther development stage 5 (S5), rep 3.	45 bp; unstranded	5378454	4839522	1820585	71206	0
ostdl1a_S7_1	ostdl1a mutant, anther development stage 7 (S7), rep 1.	45 bp; unstranded	5019337	4515509	1717352	48562	0
ostdl1a_S7_2	ostdl1a mutant, anther development stage 7 (S7), rep 2.	45 bp; unstranded	5019070	4484622	1597976	82691	0
ostdl1a_S7_3	ostdl1a mutant, anther development stage 7 (S7), rep 3.	45 bp; unstranded	5019936	4303499	1643163	246339	0
RNA-seq libraries:
Library code	Description	Sequencing length	Total reads	Genome-matched reads	Distinct reads	t/r/sn/snoRNA	Mismatches allowed
m_YL9522_S3_1	Wild type 9522, anther development stage 3 (S3), rep 1.	90bp X 2; strand-specific	54160855	49482321	16205572	1643178	2
m_YL9522_S3_2	Wild type 9522, anther development stage 3 (S3), rep 2.	90bp X 2; strand-specific	54505307	49965574	15270366	1495511	2
m_YL9522_S3_3	Wild type 9522, anther development stage 3 (S3), rep 3.	90bp X 2; strand-specific	51768870	46942226	14883198	1647469	2
m_YL9522_S5_1	Wild type 9522, anther development stage 5 (S5), rep 1.	90bp X 2; strand-specific	52168406	47304691	18012124	1365210	2
m_YL9522_S5_2	Wild type 9522, anther development stage 5 (S5), rep 2.	90bp X 2; strand-specific	53718505	47990582	17586599	1816587	2
m_YL9522_S5_3	Wild type 9522, anther development stage 5 (S5), rep 3.	90bp X 2; strand-specific	54240735	48776526	17171670	1375380	2
m_YL9522_S7_1	Wild type 9522, anther development stage 7 (S7), rep 1.	90bp X 2; strand-specific	46975569	41170365	13809016	328282	2
m_YL9522_S7_2	Wild type 9522, anther development stage 7 (S7), rep 2.	90bp X 2; strand-specific	47355546	41899965	13774200	309627	2
m_YL9522_S7_3	Wild type 9522, anther development stage 7 (S7), rep 3.	90bp X 2; strand-specific	46460325	39957607	12224094	548446	2
m_msp1_S3_1	msp1 mutant, anther development stage 3 (S3), rep 1.	90bp X 2; strand-specific	51951787	45675843	16453638	2748437	2
m_msp1_S3_2	msp1 mutant, anther development stage 3 (S3), rep 2.	90bp X 2; strand-specific	51137802	46388037	14808079	1432215	2
m_msp1_S3_3	msp1 mutant, anther development stage 3 (S3), rep 3.	90bp X 2; strand-specific	53816290	48197979	16259760	2214458	2
m_msp1_S5_1	msp1 mutant, anther development stage 5 (S5), rep 1.	90bp X 2; strand-specific	51374953	46586218	14859484	1375001	2
m_msp1_S5_2	msp1 mutant, anther development stage 5 (S5), rep 2.	90bp X 2; strand-specific	53000430	48095408	16868462	1334433	2
m_msp1_S5_3	msp1 mutant, anther development stage 5 (S5), rep 3.	90bp X 2; strand-specific	52356614	47178393	17771959	1778400	2
m_msp1_S7_1	msp1 mutant, anther development stage 7 (S7), rep 1.	90bp X 2; strand-specific	44975749	39999580	13241688	418420	2
m_msp1_S7_2	msp1 mutant, anther development stage 7 (S7), rep 2.	90bp X 2; strand-specific	46634478	40936264	13510795	390544	2
m_msp1_S7_3	msp1 mutant, anther development stage 7 (S7), rep 3.	90bp X 2; strand-specific	44802029	39598891	12847482	421631	2
m_ostdl1a_S3_1	ostdl1a mutant, anther development stage 3 (S3), rep 1.	90bp X 2; strand-specific	54718930	48200546	10055167	1660746	2
m_ostdl1a_S3_2	ostdl1a mutant, anther development stage 3 (S3), rep 2.	90bp X 2; strand-specific	50045491	47298883	14040932	398717	2
m_ostdl1a_S3_3	ostdl1a mutant, anther development stage 3 (S3), rep 3.	90bp X 2; strand-specific	55215319	50039836	12198617	1190097	2
m_ostdl1a_S5_1	ostdl1a mutant, anther development stage 5 (S5), rep 1.	90bp X 2; strand-specific	54092862	48387308	17854927	1998544	2
m_ostdl1a_S5_2	ostdl1a mutant, anther development stage 5 (S5), rep 2.	90bp X 2; strand-specific	52344305	46815940	16585201	2019478	2
m_ostdl1a_S5_3	ostdl1a mutant, anther development stage 5 (S5), rep 3.	90bp X 2; strand-specific	53722718	47965090	16028265	2018464	2
m_ostdl1a_S7_1	ostdl1a mutant, anther development stage 7 (S7), rep 1.	90bp X 2; strand-specific	46830595	41498794	13227827	410543	2
m_ostdl1a_S7_2	ostdl1a mutant, anther development stage 7 (S7), rep 2.	90bp X 2; strand-specific	46952186	41786071	12056810	319065	2
m_ostdl1a_S7_3	ostdl1a mutant, anther development stage 7 (S7), rep 3.	90bp X 2; strand-specific	46892119	41566943	11205269	348860	2
