# Supplementary material for: Dynamic changes of small RNAs in rice spikelet development reveal specialized reproductive phasiRNA pathways
Source: J Exp Bot. 2016 Oct 4;67(21):6037–49. doi: 10.1093/jxb/erw361 (PMC5100018; doi:10.1093/jxb/erw361)
Supplement: Supplementary Data [file supp_erw361_supplementary_table_S2.xlsx]

## Sheet: Sheet1
Table S2. miRNA expression levels in different small RNA libraries. miRNA sequences are based on rice miRNA registers from miRbase release 21. Small RNA reads are normalized to 5 million (5M).
miRNA	miRNA sequence	Len	Sum	Average	Max	Min (>0)	9522_S3_1	9522_S3_2	9522_S3_3	9522_S5_1	9522_S5_2	9522_S5_3	9522_S7_1	9522_S7_2	9522_S7_3	msp1_S3_1	msp1_S3_2	msp1_S3_3	msp1_S5_1	msp1_S5_2	msp1_S5_3	msp1_S7_1	msp1_S7_2	msp1_S7_3	ostdl1a_S3_1	ostdl1a_S3_2	ostdl1a_S3_3	ostdl1a_S5_1	ostdl1a_S5_2	ostdl1a_S5_3	ostdl1a_S7_1	ostdl1a_S7_2	ostdl1a_S7_3
osa-miR1319a	AACCGGCAUCUGUAAUAUAUUAUA	24	5	1	1	1	0	0	0	1	0	0	0	1	0	0	0	0	0	0	0	0	1	0	0	1	0	0	0	0	0	0	1
osa-miR1319b	CCUUUAAUAUAUUAUAGGUGUCGG	24	274	10	19	5	9	7	17	5	10	9	19	10	12	14	15	6	8	11	9	9	9	7	8	12	12	8	13	12	9	8	6
osa-miR1320-3p	UGUAAAAUUCAUUCGUUCCAA	21	0	0	0	0	0	0	0	0	0	0	0	0	0	0	0	0	0	0	0	0	0	0	0	0	0	0	0	0	0	0	0
osa-miR1320-5p	UGGAACGGAGGAAUUUUAUAG	21	1	1	1	1	0	0	0	0	1	0	0	0	0	0	0	0	0	0	0	0	0	0	0	0	0	0	0	0	0	0	0
osa-miR1423-3p	AGCGCCCAAGCGGUAGUUGUC	21	1	1	1	1	0	0	0	0	0	0	0	0	1	0	0	0	0	0	0	0	0	0	0	0	0	0	0	0	0	0	0
osa-miR1423-5p	AGGCAACUACACGUUGGGCGCUCG	24	621	23	36	8	34	25	24	26	26	9	8	18	15	29	26	28	23	25	36	20	21	20	33	25	29	31	22	24	19	12	13
osa-miR1424	AUGCACACUGAUGCUGAUUGU	21	0	0	0	0	0	0	0	0	0	0	0	0	0	0	0	0	0	0	0	0	0	0	0	0	0	0	0	0	0	0	0
osa-miR1425-3p	CAGCAAGAACUGGAUCUUAAU	21	2417	90	127	64	102	86	81	86	97	64	86	107	76	116	98	97	78	71	102	83	114	73	127	116	81	78	82	68	84	85	79
osa-miR1425-5p	UAGGAUUCAAUCCUUGCUGCU	21	550	20	38	2	5	32	24	15	2	20	23	37	20	31	16	27	28	11	19	18	27	26	23	13	8	17	19	10	24	17	38
osa-miR1426	AGAAUCUUGAUGAUGAUUAAA	21	0	0	0	0	0	0	0	0	0	0	0	0	0	0	0	0	0	0	0	0	0	0	0	0	0	0	0	0	0	0	0
osa-miR1427	UGCGGAACCGUGCGGUGGCGC	21	0	0	0	0	0	0	0	0	0	0	0	0	0	0	0	0	0	0	0	0	0	0	0	0	0	0	0	0	0	0	0
osa-miR1428a-3p	UAAGAUAAAGCCGUGAAUUUG	21	0	0	0	0	0	0	0	0	0	0	0	0	0	0	0	0	0	0	0	0	0	0	0	0	0	0	0	0	0	0	0
osa-miR1428a-5p	CGUUUUGCAAAUUCGCAGGCC	21	0	0	0	0	0	0	0	0	0	0	0	0	0	0	0	0	0	0	0	0	0	0	0	0	0	0	0	0	0	0	0
osa-miR1428b	UAAGAUAAUGCCAUGAAUUCG	21	0	0	0	0	0	0	0	0	0	0	0	0	0	0	0	0	0	0	0	0	0	0	0	0	0	0	0	0	0	0	0
osa-miR1428c	UAAGAUAAUGCCAUGAAUUCG	21	0	0	0	0	0	0	0	0	0	0	0	0	0	0	0	0	0	0	0	0	0	0	0	0	0	0	0	0	0	0	0
osa-miR1428d	UAAGAUAAUGCCAUGAAUUCG	21	0	0	0	0	0	0	0	0	0	0	0	0	0	0	0	0	0	0	0	0	0	0	0	0	0	0	0	0	0	0	0
osa-miR1428e-3p	UAAGAUAAUGCCAUGAAUUUG	21	3	2	2	1	0	0	0	0	0	0	0	1	0	0	0	2	0	0	0	0	0	0	0	0	0	0	0	0	0	0	0
osa-miR1428e-5p	AAUUCACAGGCCCUAUCUUGUG	22	1	1	1	1	0	0	0	0	0	0	0	0	0	0	0	0	0	0	0	0	0	0	0	0	1	0	0	0	0	0	0
osa-miR1428f-5p	AAUUCACAGGCCCUAUCUUGUG	22	1	1	1	1	0	0	0	0	0	0	0	0	0	0	0	0	0	0	0	0	0	0	0	0	1	0	0	0	0	0	0
osa-miR1428g-5p	AAUUCACAGGCCCUAUCUUGUG	22	1	1	1	1	0	0	0	0	0	0	0	0	0	0	0	0	0	0	0	0	0	0	0	0	1	0	0	0	0	0	0
osa-miR1429-3p	GUUGCACGGGUUUGUAUGUUG	21	0	0	0	0	0	0	0	0	0	0	0	0	0	0	0	0	0	0	0	0	0	0	0	0	0	0	0	0	0	0	0
osa-miR1429-5p	GUAAUAUACUAAUCCGUGCAU	21	1	1	1	1	0	0	0	1	0	0	0	0	0	0	0	0	0	0	0	0	0	0	0	0	0	0	0	0	0	0	0
osa-miR1430	UGGUGAGCCUUCCUGGCUAAG	21	0	0	0	0	0	0	0	0	0	0	0	0	0	0	0	0	0	0	0	0	0	0	0	0	0	0	0	0	0	0	0
osa-miR1431	UUUGCGAGUUGGCCCGCUUGC	21	7	1	2	1	1	2	0	0	0	0	0	0	1	0	0	0	0	0	0	1	1	0	1	0	0	0	0	0	0	0	0
osa-miR1432-3p	CAGGUGUCAUCUCCCCUGAAC	21	0	0	0	0	0	0	0	0	0	0	0	0	0	0	0	0	0	0	0	0	0	0	0	0	0	0	0	0	0	0	0
osa-miR1432-5p	AUCAGGAGAGAUGACACCGAC	21	9	1	2	1	0	0	1	1	1	1	0	0	0	0	0	0	0	0	0	0	0	2	0	1	0	0	1	0	0	0	1
osa-miR1435	UUUCUUAAGUCAAACUUUUU	20	0	0	0	0	0	0	0	0	0	0	0	0	0	0	0	0	0	0	0	0	0	0	0	0	0	0	0	0	0	0	0
osa-miR1436	ACAUUAUGGGACGGAGGGAGU	21	10	1	3	1	0	0	0	0	0	0	0	1	0	0	1	0	1	0	1	3	0	0	0	1	0	0	0	1	0	1	0
osa-miR1437a	UCCGGCGCCGCACUAGGCACUG	22	0	0	0	0	0	0	0	0	0	0	0	0	0	0	0	0	0	0	0	0	0	0	0	0	0	0	0	0	0	0	0
osa-miR1437b-3p	GUGCUGGCGAGCUCCGGUGCCGCA	24	1	1	1	1	0	0	0	0	0	0	0	0	0	0	0	0	0	0	0	0	0	0	0	0	0	0	0	1	0	0	0
osa-miR1437b-5p	GGGAGGAAACAGUGCCUAGUG	21	0	0	0	0	0	0	0	0	0	0	0	0	0	0	0	0	0	0	0	0	0	0	0	0	0	0	0	0	0	0	0
osa-miR1438	AGGGUAAUUUUAUCAUUUUUAA	22	0	0	0	0	0	0	0	0	0	0	0	0	0	0	0	0	0	0	0	0	0	0	0	0	0	0	0	0	0	0	0
osa-miR1439	UUUUGGAACGGAGUGAGUAUU	21	0	0	0	0	0	0	0	0	0	0	0	0	0	0	0	0	0	0	0	0	0	0	0	0	0	0	0	0	0	0	0
osa-miR1440a	UGCUCAAAUACCACUCUCCU	20	0	0	0	0	0	0	0	0	0	0	0	0	0	0	0	0	0	0	0	0	0	0	0	0	0	0	0	0	0	0	0
osa-miR1440b	UUUAGGAGAGUGGUAUUUGAG	21	2	1	1	1	0	0	1	0	0	0	0	0	0	0	0	0	0	0	0	0	1	0	0	0	0	0	0	0	0	0	0
osa-miR1441	ACCGGAUGUCGGAAAAGGUUU	21	0	0	0	0	0	0	0	0	0	0	0	0	0	0	0	0	0	0	0	0	0	0	0	0	0	0	0	0	0	0	0
osa-miR1442	AUUCAUAGUACUAGAUGUGU	20	0	0	0	0	0	0	0	0	0	0	0	0	0	0	0	0	0	0	0	0	0	0	0	0	0	0	0	0	0	0	0
osa-miR156a	UGACAGAAGAGAGUGAGCAC	20	58499	2167	3816	968	3345	3032	3404	1775	1315	1398	2504	3816	3004	2630	2438	2630	1344	1504	1146	2000	1605	1790	3183	2710	1961	1660	968	1073	2025	2133	2106
osa-miR156b-3p	GCUCACUCUCUAUCUGUCAGC	21	0	0	0	0	0	0	0	0	0	0	0	0	0	0	0	0	0	0	0	0	0	0	0	0	0	0	0	0	0	0	0
osa-miR156b-5p	UGACAGAAGAGAGUGAGCAC	20	58499	2167	3816	968	3345	3032	3404	1775	1315	1398	2504	3816	3004	2630	2438	2630	1344	1504	1146	2000	1605	1790	3183	2710	1961	1660	968	1073	2025	2133	2106
osa-miR156c-3p	GCUCACUUCUCUCUCUGUCAGC	22	3	1	1	1	0	0	0	0	0	0	0	0	1	0	0	0	0	0	0	0	0	0	0	0	0	0	0	1	0	1	0
osa-miR156c-5p	UGACAGAAGAGAGUGAGCAC	20	58499	2167	3816	968	3345	3032	3404	1775	1315	1398	2504	3816	3004	2630	2438	2630	1344	1504	1146	2000	1605	1790	3183	2710	1961	1660	968	1073	2025	2133	2106
osa-miR156d	UGACAGAAGAGAGUGAGCAC	20	58499	2167	3816	968	3345	3032	3404	1775	1315	1398	2504	3816	3004	2630	2438	2630	1344	1504	1146	2000	1605	1790	3183	2710	1961	1660	968	1073	2025	2133	2106
osa-miR156e	UGACAGAAGAGAGUGAGCAC	20	58499	2167	3816	968	3345	3032	3404	1775	1315	1398	2504	3816	3004	2630	2438	2630	1344	1504	1146	2000	1605	1790	3183	2710	1961	1660	968	1073	2025	2133	2106
osa-miR156f-3p	GCUCACUUCUCUUUCUGUCAGC	22	1	1	1	1	0	0	0	0	0	0	0	0	1	0	0	0	0	0	0	0	0	0	0	0	0	0	0	0	0	0	0
osa-miR156f-5p	UGACAGAAGAGAGUGAGCAC	20	58499	2167	3816	968	3345	3032	3404	1775	1315	1398	2504	3816	3004	2630	2438	2630	1344	1504	1146	2000	1605	1790	3183	2710	1961	1660	968	1073	2025	2133	2106
osa-miR156g-3p	GCUCACUUCUCUCUCUGUCAGC	22	3	1	1	1	0	0	0	0	0	0	0	0	1	0	0	0	0	0	0	0	0	0	0	0	0	0	0	1	0	1	0
osa-miR156g-5p	UGACAGAAGAGAGUGAGCAC	20	58499	2167	3816	968	3345	3032	3404	1775	1315	1398	2504	3816	3004	2630	2438	2630	1344	1504	1146	2000	1605	1790	3183	2710	1961	1660	968	1073	2025	2133	2106
osa-miR156h-3p	GCUCACUUCUCUUUCUGUCAGC	22	1	1	1	1	0	0	0	0	0	0	0	0	1	0	0	0	0	0	0	0	0	0	0	0	0	0	0	0	0	0	0
osa-miR156h-5p	UGACAGAAGAGAGUGAGCAC	20	58499	2167	3816	968	3345	3032	3404	1775	1315	1398	2504	3816	3004	2630	2438	2630	1344	1504	1146	2000	1605	1790	3183	2710	1961	1660	968	1073	2025	2133	2106
osa-miR156i	UGACAGAAGAGAGUGAGCAC	20	58499	2167	3816	968	3345	3032	3404	1775	1315	1398	2504	3816	3004	2630	2438	2630	1344	1504	1146	2000	1605	1790	3183	2710	1961	1660	968	1073	2025	2133	2106
osa-miR156j-3p	GCUCGCUCCUCUUUCUGUCAGC	22	11	1	2	1	0	0	0	1	0	1	0	0	1	0	0	1	0	0	1	0	0	2	2	0	0	0	0	0	0	1	1
osa-miR156j-5p	UGACAGAAGAGAGUGAGCAC	20	58499	2167	3816	968	3345	3032	3404	1775	1315	1398	2504	3816	3004	2630	2438	2630	1344	1504	1146	2000	1605	1790	3183	2710	1961	1660	968	1073	2025	2133	2106
osa-miR156k	UGACAGAAGAGAGAGAGCACA	21	1	1	1	1	0	0	0	0	0	0	0	0	0	0	0	0	0	0	0	0	0	0	0	0	0	0	0	1	0	0	0
osa-miR156l-3p	GCUCACUUCUCUUUCUGUCAGC	22	1	1	1	1	0	0	0	0	0	0	0	0	1	0	0	0	0	0	0	0	0	0	0	0	0	0	0	0	0	0	0
osa-miR156l-5p	CGACAGAAGAGAGUGAGCAUA	21	5	1	2	1	0	0	0	0	1	0	1	0	0	0	0	0	1	0	0	0	0	0	0	0	0	0	0	0	0	0	2
osa-miR159a.1	UUUGGAUUGAAGGGAGCUCUG	21	5268	195	408	78	185	251	189	122	156	113	78	198	157	150	408	182	185	181	152	148	149	130	322	333	138	313	155	148	173	285	267
osa-miR159a.2	UUGCAUGCCCCAGGAGCUGCA	21	67	3	14	1	3	4	4	1	1	0	2	3	1	4	1	1	0	0	14	8	2	5	1	0	6	0	0	0	2	2	2
osa-miR159b	UUUGGAUUGAAGGGAGCUCUG	21	5268	195	408	78	185	251	189	122	156	113	78	198	157	150	408	182	185	181	152	148	149	130	322	333	138	313	155	148	173	285	267
osa-miR159c	AUUGGAUUGAAGGGAGCUCCA	21	0	0	0	0	0	0	0	0	0	0	0	0	0	0	0	0	0	0	0	0	0	0	0	0	0	0	0	0	0	0	0
osa-miR159d	AUUGGAUUGAAGGGAGCUCCG	21	0	0	0	0	0	0	0	0	0	0	0	0	0	0	0	0	0	0	0	0	0	0	0	0	0	0	0	0	0	0	0
osa-miR159e	AUUGGAUUGAAGGGAGCUCCU	21	0	0	0	0	0	0	0	0	0	0	0	0	0	0	0	0	0	0	0	0	0	0	0	0	0	0	0	0	0	0	0
osa-miR159f	CUUGGAUUGAAGGGAGCUCUA	21	52	2	7	1	1	7	2	0	2	1	1	2	1	3	5	2	1	1	1	1	0	0	3	7	3	0	5	1	0	0	2
osa-miR160a-3p	GCGUGCAAGGAGCCAAGCAUG	21	3226	119	183	80	183	155	145	118	131	92	121	150	120	117	100	115	92	86	138	114	139	132	80	95	117	101	108	88	133	118	138
osa-miR160a-5p	UGCCUGGCUCCCUGUAUGCCA	21	1436	53	144	5	28	83	81	64	5	52	37	59	27	144	49	56	61	38	116	49	47	60	88	32	13	19	11	5	58	55	99
osa-miR160b-3p	GCGUGCAAGGAGCCAAGCAUG	21	3226	119	183	80	183	155	145	118	131	92	121	150	120	117	100	115	92	86	138	114	139	132	80	95	117	101	108	88	133	118	138
osa-miR160b-5p	UGCCUGGCUCCCUGUAUGCCA	21	1436	53	144	5	28	83	81	64	5	52	37	59	27	144	49	56	61	38	116	49	47	60	88	32	13	19	11	5	58	55	99
osa-miR160c-3p	GCGUGCACGGAGCCAAGCAUA	21	914	34	93	3	93	69	40	23	22	17	3	16	3	45	50	58	31	34	31	13	20	13	78	64	56	40	22	34	16	11	12
osa-miR160c-5p	UGCCUGGCUCCCUGUAUGCCA	21	1436	53	144	5	28	83	81	64	5	52	37	59	27	144	49	56	61	38	116	49	47	60	88	32	13	19	11	5	58	55	99
osa-miR160d-3p	GCGUGCGAGGAGCCAAGCAUG	21	463	17	34	3	33	24	17	18	19	11	7	11	7	34	28	22	8	20	19	11	11	5	24	34	18	15	19	15	10	3	20
osa-miR160d-5p	UGCCUGGCUCCCUGUAUGCCA	21	1436	53	144	5	28	83	81	64	5	52	37	59	27	144	49	56	61	38	116	49	47	60	88	32	13	19	11	5	58	55	99
osa-miR160e-3p	GCGUGCGAGGUGCCAAGCAUG	21	32	2	4	1	1	1	1	0	2	1	1	0	0	2	4	3	1	0	2	0	1	1	2	2	2	3	0	1	0	0	1
osa-miR160e-5p	UGCCUGGCUCCCUGUAUGCCG	21	2765	102	199	18	49	157	129	98	18	117	75	122	70	199	106	118	127	112	175	89	93	91	155	119	19	65	43	25	127	143	124
osa-miR160f-3p	GCAUUGAGGGAGUCAUGCAGG	21	6	2	2	1	0	0	2	0	1	0	0	0	0	1	0	0	0	0	0	0	0	0	0	0	0	0	0	2	0	0	0
osa-miR160f-5p	UGCCUGGCUCCCUGAAUGCCA	21	15	2	3	1	0	1	1	1	0	0	0	0	0	3	0	0	1	0	2	1	0	0	2	2	0	0	0	0	1	0	0
osa-miR162a	UCGAUAAACCUCUGCAUCCAG	21	1778	66	137	35	37	41	35	60	53	50	75	123	67	38	52	36	54	55	60	84	124	84	69	53	40	62	56	48	93	137	92
osa-miR162b	UCGAUAAGCCUCUGCAUCCAG	21	1428	53	91	31	42	36	44	44	45	36	72	85	70	43	41	47	42	32	42	58	68	60	60	49	48	44	31	37	85	91	76
osa-miR164a	UGGAGAAGCAGGGCACGUGCA	21	66243	2453	6032	497	613	538	497	2150	2544	1598	6032	5770	4388	975	681	823	1612	1795	1717	4910	5021	3982	806	803	588	1746	1180	1146	4609	4355	5364
osa-miR164b	UGGAGAAGCAGGGCACGUGCA	21	66243	2453	6032	497	613	538	497	2150	2544	1598	6032	5770	4388	975	681	823	1612	1795	1717	4910	5021	3982	806	803	588	1746	1180	1146	4609	4355	5364
osa-miR164c	UGGAGAAGCAGGGUACGUGCA	21	886	33	85	5	17	24	15	28	35	19	55	85	44	29	9	21	9	23	26	44	50	55	17	19	5	21	20	21	60	57	78
osa-miR164d	UGGAGAAGCAGGGCACGUGCU	21	1685	62	165	10	18	18	12	57	47	36	116	148	125	20	16	18	46	33	43	165	156	98	14	12	10	39	32	25	146	132	103
osa-miR164e	UGGAGAAGCAGGGCACGUGAG	21	97	4	14	1	0	1	0	14	6	9	3	4	6	2	3	1	2	3	4	3	3	2	4	1	1	9	5	0	2	6	3
osa-miR164f	UGGAGAAGCAGGGCACGUGCA	21	66243	2453	6032	497	613	538	497	2150	2544	1598	6032	5770	4388	975	681	823	1612	1795	1717	4910	5021	3982	806	803	588	1746	1180	1146	4609	4355	5364
osa-miR166a-3p	UCGGACCAGGCUUCAUUCCCC	21	1625790	60214	92938	33012	76610	67214	67608	77150	64959	55555	33012	48419	36859	74216	68995	70015	60862	53716	68853	42574	49067	44607	92938	65100	58022	65254	50349	59105	51378	70463	52890
osa-miR166a-5p	GGAAUGUUGUCUGGUUCAAGG	21	159	6	12	1	12	6	3	3	5	5	7	4	1	3	9	9	8	2	5	4	6	6	9	9	8	7	6	2	6	7	7
osa-miR166b-3p	UCGGACCAGGCUUCAUUCCCC	21	1625790	60214	92938	33012	76610	67214	67608	77150	64959	55555	33012	48419	36859	74216	68995	70015	60862	53716	68853	42574	49067	44607	92938	65100	58022	65254	50349	59105	51378	70463	52890
osa-miR166b-5p	GGAAUGUUGUCUGGCUCGGGG	21	1013	38	102	14	20	17	19	27	37	14	81	102	64	22	28	15	31	28	22	52	51	38	36	32	23	43	25	45	53	50	38
osa-miR166c-3p	UCGGACCAGGCUUCAUUCCCC	21	1625790	60214	92938	33012	76610	67214	67608	77150	64959	55555	33012	48419	36859	74216	68995	70015	60862	53716	68853	42574	49067	44607	92938	65100	58022	65254	50349	59105	51378	70463	52890
osa-miR166c-5p	GGAAUGUUGUCUGGUCCGAG	20	0	0	0	0	0	0	0	0	0	0	0	0	0	0	0	0	0	0	0	0	0	0	0	0	0	0	0	0	0	0	0
osa-miR166d-3p	UCGGACCAGGCUUCAUUCCCC	21	1625790	60214	92938	33012	76610	67214	67608	77150	64959	55555	33012	48419	36859	74216	68995	70015	60862	53716	68853	42574	49067	44607	92938	65100	58022	65254	50349	59105	51378	70463	52890
osa-miR166d-5p	GGAAUGUUGUCUGGCUCGAGG	21	595	22	37	10	28	18	13	21	16	17	18	31	29	15	26	16	19	12	18	29	32	28	37	33	11	19	10	10	29	36	24
osa-miR166e-3p	UCGAACCAGGCUUCAUUCCCC	21	1978	73	132	30	45	42	42	110	105	62	75	74	56	75	45	63	94	79	121	50	76	76	68	42	30	80	86	91	64	95	132
osa-miR166e-5p	GGAAUGUUGUCUGGUUCAAGG	21	159	6	12	1	12	6	3	3	5	5	7	4	1	3	9	9	8	2	5	4	6	6	9	9	8	7	6	2	6	7	7
osa-miR166f	UCGGACCAGGCUUCAUUCCCC	21	1625790	60214	92938	33012	76610	67214	67608	77150	64959	55555	33012	48419	36859	74216	68995	70015	60862	53716	68853	42574	49067	44607	92938	65100	58022	65254	50349	59105	51378	70463	52890
osa-miR166g-3p	UCGGACCAGGCUUCAUUCCUC	21	1130075	41855	73378	20958	61869	50229	56098	46688	44043	34585	20958	30125	22972	66326	54014	55162	37744	33602	44135	25842	29503	25909	73378	55037	48449	41412	35433	38332	30488	37334	30408
osa-miR166g-5p	AAUGGAGGCUGAUCCAAGAUC	21	0	0	0	0	0	0	0	0	0	0	0	0	0	0	0	0	0	0	0	0	0	0	0	0	0	0	0	0	0	0	0
osa-miR166h-3p	UCGGACCAGGCUUCAUUCCUC	21	1130075	41855	73378	20958	61869	50229	56098	46688	44043	34585	20958	30125	22972	66326	54014	55162	37744	33602	44135	25842	29503	25909	73378	55037	48449	41412	35433	38332	30488	37334	30408
osa-miR166h-5p	GGAAUGUUGGCUGGCUCGAGG	21	3350	124	251	60	125	93	89	83	71	60	99	135	125	166	210	139	84	84	85	117	123	93	251	232	156	127	126	124	104	149	100
osa-miR166i-3p	UCGGAUCAGGCUUCAUUCCUC	21	371	14	25	5	25	17	21	15	6	6	12	13	17	18	14	14	19	12	13	12	23	9	18	14	13	5	5	9	11	22	8
osa-miR166i-5p	AAUGCAGUUUGAUCCAAGAUC	21	16	1	2	1	1	1	0	0	1	0	1	1	2	0	0	0	1	0	0	1	1	1	0	0	0	0	1	0	2	1	1
osa-miR166j-3p	UCGGACCAGGCUUCAUUCCCC	21	1625790	60214	92938	33012	76610	67214	67608	77150	64959	55555	33012	48419	36859	74216	68995	70015	60862	53716	68853	42574	49067	44607	92938	65100	58022	65254	50349	59105	51378	70463	52890
osa-miR166j-5p	GAAUGACGUCCGGUCUGAAGA	21	1	1	1	1	0	0	0	0	1	0	0	0	0	0	0	0	0	0	0	0	0	0	0	0	0	0	0	0	0	0	0
osa-miR166k-3p	UCGGACCAGGCUUCAAUCCCU	21	549477	20351	32787	10459	28406	23330	26049	22151	22975	17315	10459	14464	10547	30223	26735	27290	18563	16951	22289	12714	14725	13936	32787	25685	24078	21565	17994	19711	15362	17704	15469
osa-miR166k-5p	GGUUUGUUGUCUGGCUCGAGG	21	1068	40	74	22	52	34	41	38	35	22	37	35	26	52	54	59	30	31	31	28	38	23	74	60	50	39	32	50	31	37	29
osa-miR166l-3p	UCGGACCAGGCUUCAAUCCCU	21	549477	20351	32787	10459	28406	23330	26049	22151	22975	17315	10459	14464	10547	30223	26735	27290	18563	16951	22289	12714	14725	13936	32787	25685	24078	21565	17994	19711	15362	17704	15469
osa-miR166l-5p	GGAUUGUUGUCUGGUUCAAGG	21	32	2	3	1	1	0	0	1	2	1	0	1	1	3	1	3	2	1	2	2	0	2	2	3	0	0	1	1	1	1	0
osa-miR166m	UCGGACCAGGCUUCAUUCCCU	21	1801	67	96	41	80	68	83	63	62	68	42	60	41	79	65	96	57	63	79	59	61	64	83	77	73	68	48	63	62	68	69
osa-miR167a-3p	AUCAUGCAUGACAGCCUCAUUU	22	0	0	0	0	0	0	0	0	0	0	0	0	0	0	0	0	0	0	0	0	0	0	0	0	0	0	0	0	0	0	0
osa-miR167a-5p	UGAAGCUGCCAGCAUGAUCUA	21	516107	19115	41265	7915	34436	28418	25485	11138	11928	7915	11985	14801	11024	31386	25566	32753	10548	11948	13636	14183	14859	12977	41265	37728	25596	17694	11566	11931	16035	15681	13625
osa-miR167b	UGAAGCUGCCAGCAUGAUCUA	21	516107	19115	41265	7915	34436	28418	25485	11138	11928	7915	11985	14801	11024	31386	25566	32753	10548	11948	13636	14183	14859	12977	41265	37728	25596	17694	11566	11931	16035	15681	13625
osa-miR167c-3p	GGUCAUGCUGCGGCAGCCUCACU	23	267	10	30	1	25	30	20	1	7	10	3	3	3	21	20	21	5	3	9	1	3	2	5	29	19	7	6	8	1	2	3
osa-miR167c-5p	UGAAGCUGCCAGCAUGAUCUA	21	516107	19115	41265	7915	34436	28418	25485	11138	11928	7915	11985	14801	11024	31386	25566	32753	10548	11948	13636	14183	14859	12977	41265	37728	25596	17694	11566	11931	16035	15681	13625
osa-miR167d-3p	GAUCAUGCUGUGCAGUUUCAUC	22	4	1	1	1	0	0	0	0	0	0	0	1	0	0	0	0	0	0	0	0	0	0	0	0	1	0	0	1	1	0	0
osa-miR167d-5p	UGAAGCUGCCAGCAUGAUCUG	21	20876	773	1955	63	115	96	74	752	838	652	1563	1955	1328	116	96	98	582	623	914	1643	1674	1444	117	95	63	562	402	367	1622	1542	1543
osa-miR167e-3p	AGAUCAUGUUGCAGCUUCACU	21	560	21	51	3	3	7	5	27	22	23	28	51	32	7	10	18	33	26	22	31	33	34	8	7	4	23	19	17	21	29	20
osa-miR167e-5p	UGAAGCUGCCAGCAUGAUCUG	21	20876	773	1955	63	115	96	74	752	838	652	1563	1955	1328	116	96	98	582	623	914	1643	1674	1444	117	95	63	562	402	367	1622	1542	1543
osa-miR167f	UGAAGCUGCCAGCAUGAUCUG	21	20876	773	1955	63	115	96	74	752	838	652	1563	1955	1328	116	96	98	582	623	914	1643	1674	1444	117	95	63	562	402	367	1622	1542	1543
osa-miR167g	UGAAGCUGCCAGCAUGAUCUG	21	20876	773	1955	63	115	96	74	752	838	652	1563	1955	1328	116	96	98	582	623	914	1643	1674	1444	117	95	63	562	402	367	1622	1542	1543
osa-miR167h-3p	AGGUCAUGCUGUAGUUUCAUC	21	36	4	8	1	0	0	0	0	2	0	5	8	5	1	0	0	0	0	0	1	3	0	0	0	0	0	0	0	2	2	7
osa-miR167h-5p	UGAAGCUGCCAGCAUGAUCUG	21	20876	773	1955	63	115	96	74	752	838	652	1563	1955	1328	116	96	98	582	623	914	1643	1674	1444	117	95	63	562	402	367	1622	1542	1543
osa-miR167i-3p	AGAUCAUGUUGCAGCUUCACU	21	560	21	51	3	3	7	5	27	22	23	28	51	32	7	10	18	33	26	22	31	33	34	8	7	4	23	19	17	21	29	20
osa-miR167i-5p	UGAAGCUGCCAGCAUGAUCUG	21	20876	773	1955	63	115	96	74	752	838	652	1563	1955	1328	116	96	98	582	623	914	1643	1674	1444	117	95	63	562	402	367	1622	1542	1543
osa-miR167j	UGAAGCUGCCAGCAUGAUCUG	21	20876	773	1955	63	115	96	74	752	838	652	1563	1955	1328	116	96	98	582	623	914	1643	1674	1444	117	95	63	562	402	367	1622	1542	1543
osa-miR168a-3p	GAUCCCGCCUUGCACCAAGUGAAU	24	243	9	23	3	4	5	4	11	10	5	14	13	16	4	4	5	7	5	7	13	9	15	7	8	3	3	8	9	20	11	23
osa-miR168a-5p	UCGCUUGGUGCAGAUCGGGAC	21	2356460	87276	157733	40855	40855	46357	45011	95862	111805	95698	117891	152704	120711	61658	50200	54535	81780	79347	57965	128788	86595	132304	45495	59523	46576	82456	73108	68407	157733	128184	134912
osa-miR168b	AGGCUUGGUGCAGCUCGGGAA	21	0	0	0	0	0	0	0	0	0	0	0	0	0	0	0	0	0	0	0	0	0	0	0	0	0	0	0	0	0	0	0
osa-miR169a	CAGCCAAGGAUGACUUGCCGA	21	124	6	22	1	0	0	0	2	3	6	14	7	10	1	0	1	2	6	2	11	2	9	1	1	0	3	3	9	7	2	22
osa-miR169b	CAGCCAAGGAUGACUUGCCGG	21	110	4	12	1	1	1	5	2	2	1	2	2	9	0	1	2	2	6	10	7	6	9	0	1	1	4	8	7	7	2	12
osa-miR169c	CAGCCAAGGAUGACUUGCCGG	21	110	4	12	1	1	1	5	2	2	1	2	2	9	0	1	2	2	6	10	7	6	9	0	1	1	4	8	7	7	2	12
osa-miR169d	UAGCCAAGGAUGAAUUGCCGG	21	153	7	17	1	9	15	8	3	0	3	1	0	1	16	14	11	1	2	0	0	3	1	8	17	15	2	5	5	6	1	6
osa-miR169e	UAGCCAAGGAUGACUUGCCGG	21	1460	54	124	14	81	100	105	22	30	20	14	18	25	122	99	124	45	41	37	16	16	24	101	109	102	39	42	66	21	17	24
osa-miR169f.1	UAGCCAAGGAUGACUUGCCUA	21	1	1	1	1	0	0	0	0	0	1	0	0	0	0	0	0	0	0	0	0	0	0	0	0	0	0	0	0	0	0	0
osa-miR169f.2	UGAGGACAAGAGCUGAUUCGG	21	38	2	6	1	0	0	0	0	1	0	1	3	1	3	0	1	0	0	2	3	3	6	0	1	0	0	3	1	2	4	3
osa-miR169g	UAGCCAAGGAUGACUUGCCUA	21	1	1	1	1	0	0	0	0	0	1	0	0	0	0	0	0	0	0	0	0	0	0	0	0	0	0	0	0	0	0	0
osa-miR169h	UAGCCAAGGAUGACUUGCCUG	21	3	1	1	1	0	0	0	0	0	0	0	0	0	0	0	0	0	0	0	1	0	0	0	0	0	0	0	0	1	0	1
osa-miR169i-3p	UGAGUCGCUCUUAUCACUCAUG	22	0	0	0	0	0	0	0	0	0	0	0	0	0	0	0	0	0	0	0	0	0	0	0	0	0	0	0	0	0	0	0
osa-miR169i-5p.1	UAGCCAAGGAUGACUUGCCUG	21	3	1	1	1	0	0	0	0	0	0	0	0	0	0	0	0	0	0	0	1	0	0	0	0	0	0	0	0	1	0	1
osa-miR169i-5p.2	UGGUGAUAAGGGUGUAGCUCUG	22	0	0	0	0	0	0	0	0	0	0	0	0	0	0	0	0	0	0	0	0	0	0	0	0	0	0	0	0	0	0	0
osa-miR169j	UAGCCAAGGAUGACUUGCCUG	21	3	1	1	1	0	0	0	0	0	0	0	0	0	0	0	0	0	0	0	1	0	0	0	0	0	0	0	0	1	0	1
osa-miR169k	UAGCCAAGGAUGACUUGCCUG	21	3	1	1	1	0	0	0	0	0	0	0	0	0	0	0	0	0	0	0	1	0	0	0	0	0	0	0	0	1	0	1
osa-miR169l	UAGCCAAGGAUGACUUGCCUG	21	3	1	1	1	0	0	0	0	0	0	0	0	0	0	0	0	0	0	0	1	0	0	0	0	0	0	0	0	1	0	1
osa-miR169m	UAGCCAAGGAUGACUUGCCUG	21	3	1	1	1	0	0	0	0	0	0	0	0	0	0	0	0	0	0	0	1	0	0	0	0	0	0	0	0	1	0	1
osa-miR169n	UAGCCAAGAAUGACUUGCCUA	21	8	1	2	1	0	0	0	1	1	1	0	2	0	0	0	0	0	0	0	1	0	0	0	0	0	0	0	0	2	0	0
osa-miR169o	UAGCCAAGAAUGACUUGCCUA	21	8	1	2	1	0	0	0	1	1	1	0	2	0	0	0	0	0	0	0	1	0	0	0	0	0	0	0	0	2	0	0
osa-miR169p	UAGCCAAGGACAAACUUGCCGG	22	0	0	0	0	0	0	0	0	0	0	0	0	0	0	0	0	0	0	0	0	0	0	0	0	0	0	0	0	0	0	0
osa-miR169q	UAGCCAAGGAGACUGCCCAUG	21	0	0	0	0	0	0	0	0	0	0	0	0	0	0	0	0	0	0	0	0	0	0	0	0	0	0	0	0	0	0	0
osa-miR169r-3p	UGGCAAGUCUCCUCGGCUACC	21	3	1	1	1	0	0	0	0	0	0	0	1	0	0	0	0	1	0	0	0	0	0	0	1	0	0	0	0	0	0	0
osa-miR169r-5p	UAGCCAAGGAUGAUUUGCCUG	21	0	0	0	0	0	0	0	0	0	0	0	0	0	0	0	0	0	0	0	0	0	0	0	0	0	0	0	0	0	0	0
osa-miR171a	UGAUUGAGCCGCGCCAAUAUC	21	0	0	0	0	0	0	0	0	0	0	0	0	0	0	0	0	0	0	0	0	0	0	0	0	0	0	0	0	0	0	0
osa-miR171b	UGAUUGAGCCGUGCCAAUAUC	21	1796	67	110	38	110	65	60	42	57	49	47	62	38	96	85	109	52	41	70	68	74	69	68	84	75	49	60	50	79	71	66
osa-miR171c-3p	UGAUUGAGCCGUGCCAAUAUC	21	1796	67	110	38	110	65	60	42	57	49	47	62	38	96	85	109	52	41	70	68	74	69	68	84	75	49	60	50	79	71	66
osa-miR171c-5p	GGAUAUUGGUGCGGUUCAAUC	21	384	14	23	4	18	21	23	10	4	8	11	12	9	21	16	20	8	10	14	16	14	14	12	15	18	15	21	10	21	9	14
osa-miR171d-3p	UGAUUGAGCCGUGCCAAUAUC	21	1796	67	110	38	110	65	60	42	57	49	47	62	38	96	85	109	52	41	70	68	74	69	68	84	75	49	60	50	79	71	66
osa-miR171d-5p	UGUUGGCCCGGCUCACUCAGA	21	477	18	35	8	20	18	16	17	24	17	20	35	16	17	8	15	13	15	12	22	26	20	13	12	10	18	9	11	24	33	16
osa-miR171e-3p	UGAUUGAGCCGUGCCAAUAUC	21	1796	67	110	38	110	65	60	42	57	49	47	62	38	96	85	109	52	41	70	68	74	69	68	84	75	49	60	50	79	71	66
osa-miR171e-5p	UGUUGGCUCGGCUCACUCAGA	21	189	7	17	1	11	13	4	8	5	9	5	9	3	17	14	5	4	4	3	6	8	6	9	8	7	4	8	6	9	1	3
osa-miR171f-3p	UGAUUGAGCCGUGCCAAUAUC	21	1796	67	110	38	110	65	60	42	57	49	47	62	38	96	85	109	52	41	70	68	74	69	68	84	75	49	60	50	79	71	66
osa-miR171f-5p	UGUUGGCAUGGUUCAAUCAAA	21	0	0	0	0	0	0	0	0	0	0	0	0	0	0	0	0	0	0	0	0	0	0	0	0	0	0	0	0	0	0	0
osa-miR171g	GAGGUGAGCCGAGCCAAUAUC	21	0	0	0	0	0	0	0	0	0	0	0	0	0	0	0	0	0	0	0	0	0	0	0	0	0	0	0	0	0	0	0
osa-miR171h	GUGAGCCGAACCAAUAUCACU	21	0	0	0	0	0	0	0	0	0	0	0	0	0	0	0	0	0	0	0	0	0	0	0	0	0	0	0	0	0	0	0
osa-miR171i-3p	GGAUUGAGCCGCGUCAAUAUC	21	0	0	0	0	0	0	0	0	0	0	0	0	0	0	0	0	0	0	0	0	0	0	0	0	0	0	0	0	0	0	0
osa-miR171i-5p	AGGUAUUGGCGUGCCUCAAUC	21	305	11	25	2	8	8	8	19	19	18	12	25	17	7	3	2	13	8	13	9	14	17	5	8	2	6	8	14	10	10	22
osa-miR172a	AGAAUCUUGAUGAUGCUGCAU	21	10575	392	1045	91	1045	872	640	193	185	131	206	198	161	860	813	953	208	170	196	91	108	94	907	992	796	132	126	155	130	103	110
osa-miR172b	GGAAUCUUGAUGAUGCUGCAU	21	331	12	26	2	25	21	21	5	5	6	10	11	6	21	13	22	2	7	6	12	10	7	20	26	24	9	7	4	9	13	9
osa-miR172c	UGAAUCUUGAUGAUGCUGCAC	21	2	1	1	1	0	0	1	0	1	0	0	0	0	0	0	0	0	0	0	0	0	0	0	0	0	0	0	0	0	0	0
osa-miR172d-3p	AGAAUCUUGAUGAUGCUGCAU	21	10575	392	1045	91	1045	872	640	193	185	131	206	198	161	860	813	953	208	170	196	91	108	94	907	992	796	132	126	155	130	103	110
osa-miR172d-5p	GCAGCACCAUCAAGAUUCAC	20	11	1	3	1	0	0	1	0	0	1	2	0	3	0	0	1	0	0	0	1	0	0	0	1	1	0	0	0	0	0	0
osa-miR1846a-3p	UGACCCCGUUCUCCUCGCCGG	21	2	1	1	1	0	0	0	0	0	0	0	0	1	0	0	0	0	0	0	0	0	0	0	0	0	0	0	0	0	1	0
osa-miR1846a-5p	AGUGAGGAGGCCGGGGCCGCU	21	2	1	1	1	0	0	0	0	0	0	0	0	0	0	0	0	0	0	0	0	1	0	0	0	1	0	0	0	0	0	0
osa-miR1846b-3p	UGACCCCGUUCUCCUCGCCGG	21	2	1	1	1	0	0	0	0	0	0	0	0	1	0	0	0	0	0	0	0	0	0	0	0	0	0	0	0	0	1	0
osa-miR1846b-5p	AGUGAGGAGGCCGGGGCCGCU	21	2	1	1	1	0	0	0	0	0	0	0	0	0	0	0	0	0	0	0	0	1	0	0	0	1	0	0	0	0	0	0
osa-miR1846c-3p	UGACCCCGGUCUGCUCGCUGG	21	0	0	0	0	0	0	0	0	0	0	0	0	0	0	0	0	0	0	0	0	0	0	0	0	0	0	0	0	0	0	0
osa-miR1846c-5p	AGUGAGGAGGCCGGGGCCGCU	21	2	1	1	1	0	0	0	0	0	0	0	0	0	0	0	0	0	0	0	0	1	0	0	0	1	0	0	0	0	0	0
osa-miR1846d-3p	UAUCCGGCGCCGCAGGGAGG	20	10	1	3	1	0	0	0	0	0	1	0	0	1	0	0	0	0	0	1	0	0	0	1	0	3	0	1	0	0	2	0
osa-miR1846d-5p	UCCCACCGAGCAGCCGGAUCUC	22	78	3	12	1	1	2	3	4	1	3	6	4	3	2	2	1	2	0	2	4	1	5	0	2	1	2	2	2	12	3	8
osa-miR1846e	CAACGAGGAGGCCGGGACCA	20	0	0	0	0	0	0	0	0	0	0	0	0	0	0	0	0	0	0	0	0	0	0	0	0	0	0	0	0	0	0	0
osa-miR1847.1	UGCAGUUUGCAGUUGUGGCAC	21	10	1	2	1	0	0	0	1	2	1	0	1	0	0	1	0	0	1	0	0	2	0	0	0	0	0	0	0	1	0	0
osa-miR1847.2	UGGCCCACAUGUUAGUGCCACAAC	24	1	1	1	1	0	0	0	0	0	0	0	0	0	0	0	1	0	0	0	0	0	0	0	0	0	0	0	0	0	0	0
osa-miR1848	CCUCGCCGGCGCGCGCGUGCA	21	12	2	6	1	1	1	0	0	0	0	0	1	0	1	0	1	1	0	0	0	0	0	0	0	0	0	0	0	0	0	6
osa-miR1849	UAUCGUAUCCUAGGUUGGUUU	21	43	2	8	1	1	3	0	0	1	2	1	1	1	0	2	8	2	1	2	2	1	2	2	1	1	1	1	3	0	3	1
osa-miR1850.1	UGGAAAGUUGGGAGAUUGGGG	21	10543	390	1312	177	292	194	187	321	297	177	370	512	420	330	357	286	286	240	607	438	491	359	1312	573	340	504	266	442	277	355	310
osa-miR1850.2	UUGUGUGUGAACUAAACGUGG	21	0	0	0	0	0	0	0	0	0	0	0	0	0	0	0	0	0	0	0	0	0	0	0	0	0	0	0	0	0	0	0
osa-miR1850.3	CUGUUUAGUUCACAUCAAUCUU	22	0	0	0	0	0	0	0	0	0	0	0	0	0	0	0	0	0	0	0	0	0	0	0	0	0	0	0	0	0	0	0
osa-miR1851	CGUCUGGGAUGGCAUUUUGGC	21	37	2	5	1	0	2	2	3	2	2	2	1	1	2	0	0	0	2	1	0	2	1	5	2	0	1	0	0	4	1	1
osa-miR1852	AUAUGGAUUCAGAAUGCAGGU	21	73	3	6	1	3	2	2	6	4	3	2	2	3	2	6	2	2	4	4	3	2	1	3	5	2	1	0	2	4	3	0
osa-miR1853-3p	UAAUUGGGGAUGUUCGGUUGCU	22	0	0	0	0	0	0	0	0	0	0	0	0	0	0	0	0	0	0	0	0	0	0	0	0	0	0	0	0	0	0	0
osa-miR1853-5p	AGCAUUCAAACAUUCCCAAUUACC	24	0	0	0	0	0	0	0	0	0	0	0	0	0	0	0	0	0	0	0	0	0	0	0	0	0	0	0	0	0	0	0
osa-miR1854-3p	UCCAAUUUGGGGAUUUGCUGAU	22	0	0	0	0	0	0	0	0	0	0	0	0	0	0	0	0	0	0	0	0	0	0	0	0	0	0	0	0	0	0	0
osa-miR1854-5p	UGGUGAAAUUUGUAGAUUGGA	21	0	0	0	0	0	0	0	0	0	0	0	0	0	0	0	0	0	0	0	0	0	0	0	0	0	0	0	0	0	0	0
osa-miR1855	AGCACUGGAGUAGCCAAGAGA	21	0	0	0	0	0	0	0	0	0	0	0	0	0	0	0	0	0	0	0	0	0	0	0	0	0	0	0	0	0	0	0
osa-miR1856	UAUGCGUAAGACGGAUUCGUA	21	2	1	1	1	0	1	0	0	0	0	0	0	0	0	0	0	0	1	0	0	0	0	0	0	0	0	0	0	0	0	0
osa-miR1857-3p	UCAUGCUCCAAGAAAACCAGG	21	23	2	3	1	1	2	0	1	0	3	0	3	0	0	1	2	0	0	0	0	1	1	3	1	0	0	2	0	1	0	1
osa-miR1857-5p	UGGUUUUUUUGGAGCAUGAGG	21	19	1	2	1	2	1	0	2	0	0	1	0	2	2	1	0	0	0	0	0	1	1	0	1	0	0	1	1	1	0	2
osa-miR1858a	GAGAGGAGGACGGAGUGGGGC	21	0	0	0	0	0	0	0	0	0	0	0	0	0	0	0	0	0	0	0	0	0	0	0	0	0	0	0	0	0	0	0
osa-miR1858b	GAGAGGAGGACGGAGUGGGGC	21	0	0	0	0	0	0	0	0	0	0	0	0	0	0	0	0	0	0	0	0	0	0	0	0	0	0	0	0	0	0	0
osa-miR1859	UUUCCUAUGACGUCCAUUCCAA	22	38747	1435	3192	412	2882	2096	2203	963	1052	651	412	687	519	2960	2637	2702	1100	1053	1176	685	644	714	3192	2581	2210	1238	1114	1010	722	831	713
osa-miR1860-3p	AUCUGGAAGCUAGGUUUUCUCU	22	322	12	25	3	21	25	11	8	7	14	6	11	9	21	21	18	10	10	11	7	9	5	17	22	10	11	9	9	10	7	3
osa-miR1860-5p	AGAAAACCAGCUUCCAGAUCU	21	118	4	9	1	7	6	4	2	6	2	3	6	3	2	8	5	3	4	9	1	2	3	6	6	2	6	4	6	4	6	2
osa-miR1861a	UGAUCUUGAGGCAGAAACUGAG	22	0	0	0	0	0	0	0	0	0	0	0	0	0	0	0	0	0	0	0	0	0	0	0	0	0	0	0	0	0	0	0
osa-miR1861b	CGAUCUUGAGGCAGGAACUGAG	22	17	2	7	1	0	0	0	2	0	0	0	0	0	0	0	0	0	1	0	2	0	0	0	0	0	0	0	2	7	1	2
osa-miR1861c	CGAUCUUGUAGCAAGAACUGAG	22	0	0	0	0	0	0	0	0	0	0	0	0	0	0	0	0	0	0	0	0	0	0	0	0	0	0	0	0	0	0	0
osa-miR1861d	UGGUCUUGAGGCAGGAACUGAG	22	2	1	1	1	0	0	1	0	0	0	0	0	0	0	0	0	1	0	0	0	0	0	0	0	0	0	0	0	0	0	0
osa-miR1861e	CGGUCUUGUGGCAAGAACUGAG	22	6	1	1	1	0	0	0	0	1	0	0	1	0	0	0	0	0	1	0	0	1	0	0	0	0	0	0	1	0	0	1
osa-miR1861f	CGAUCUUGAGGCAGGAACUGAG	22	17	2	7	1	0	0	0	2	0	0	0	0	0	0	0	0	0	1	0	2	0	0	0	0	0	0	0	2	7	1	2
osa-miR1861g	CAGUCUUGUGGCAAGAACUGAG	22	0	0	0	0	0	0	0	0	0	0	0	0	0	0	0	0	0	0	0	0	0	0	0	0	0	0	0	0	0	0	0
osa-miR1861h	CGGUCUUGAGGCAGGAACUGAG	22	176	7	25	1	2	4	1	6	3	6	15	25	19	2	0	1	3	2	5	9	9	9	0	1	0	3	2	6	14	14	15
osa-miR1861i	CGAUCUUGAGGCAGGAACUGAG	22	17	2	7	1	0	0	0	2	0	0	0	0	0	0	0	0	0	1	0	2	0	0	0	0	0	0	0	2	7	1	2
osa-miR1861j	CGGUCUUGAGGCAGGAACUGAG	22	176	7	25	1	2	4	1	6	3	6	15	25	19	2	0	1	3	2	5	9	9	9	0	1	0	3	2	6	14	14	15
osa-miR1861k	CGGUCUUGUGGCAAGAACUGAG	22	6	1	1	1	0	0	0	0	1	0	0	1	0	0	0	0	0	1	0	0	1	0	0	0	0	0	0	1	0	0	1
osa-miR1861l	CGAUCUUGAGGCAGGAACUGAG	22	17	2	7	1	0	0	0	2	0	0	0	0	0	0	0	0	0	1	0	2	0	0	0	0	0	0	0	2	7	1	2
osa-miR1861m	CGGUCUUGUGGCAAGAACUGAG	22	6	1	1	1	0	0	0	0	1	0	0	1	0	0	0	0	0	1	0	0	1	0	0	0	0	0	0	1	0	0	1
osa-miR1861n	CGAUCUUGUGGCAGGAGCUGAG	22	11	1	2	1	1	0	2	0	0	2	0	1	0	0	0	0	0	0	0	0	0	0	1	1	2	0	0	0	1	0	0
osa-miR1861o	UGAUCUUGAGGCAGAAACUGAG	22	0	0	0	0	0	0	0	0	0	0	0	0	0	0	0	0	0	0	0	0	0	0	0	0	0	0	0	0	0	0	0
osa-miR1862a	ACGAGGUUGGUUUAUUUUGGGACG	24	5330	197	332	123	154	127	143	206	166	123	180	215	199	174	153	142	162	161	229	217	332	227	235	166	143	240	161	227	269	277	302
osa-miR1862b	ACGAGGUUGGUUUAUUUUGGGACG	24	5330	197	332	123	154	127	143	206	166	123	180	215	199	174	153	142	162	161	229	217	332	227	235	166	143	240	161	227	269	277	302
osa-miR1862c	ACGAGGUUGGUUUAUUUUGGGACG	24	5330	197	332	123	154	127	143	206	166	123	180	215	199	174	153	142	162	161	229	217	332	227	235	166	143	240	161	227	269	277	302
osa-miR1862d	ACUAGGUUUGUUUAUUUUGGGACG	24	3787	140	221	93	143	139	134	166	135	93	151	190	133	149	136	133	119	120	134	149	165	118	128	125	125	118	150	111	151	221	151
osa-miR1862e	CUAGAUUUGUUUAUUUUGGGACGG	24	13574	503	834	319	371	319	319	509	473	328	542	686	452	396	339	339	399	403	513	732	834	629	461	396	332	522	390	503	771	798	818
osa-miR1862f	AUGAGGUUGGUUUAUUUUGG	20	0	0	0	0	0	0	0	0	0	0	0	0	0	0	0	0	0	0	0	0	0	0	0	0	0	0	0	0	0	0	0
osa-miR1862g	AUGAGGUUGGUUUAUUUUGG	20	0	0	0	0	0	0	0	0	0	0	0	0	0	0	0	0	0	0	0	0	0	0	0	0	0	0	0	0	0	0	0
osa-miR1863a	AGCUCUGAUACCAUGUUAGAUUAG	24	4461	165	222	103	191	176	162	132	170	145	142	110	103	180	160	138	170	152	167	188	199	173	198	177	156	185	149	181	199	136	222
osa-miR1863b	AGCUCUGAUACCAUGUUAACUGUU	24	1	1	1	1	0	0	0	0	0	0	0	0	0	0	0	0	0	0	0	1	0	0	0	0	0	0	0	0	0	0	0
osa-miR1863b.2	AGAGACUUGGCUGAUGCAUUACU	23	2188	81	137	37	99	66	50	86	99	63	60	79	37	63	48	54	80	58	82	98	117	110	99	62	55	108	70	90	106	137	112
osa-miR1863c	UAGAAACUUGGCUGAUGCAUUACU	24	439	16	47	4	15	5	6	10	14	9	18	17	10	9	9	13	13	7	6	22	32	28	10	17	4	16	13	23	30	47	36
osa-miR1864	UUGUAGUAACGUGAUGGUCAAUGU	24	1731	64	96	28	61	93	80	31	43	91	52	28	53	90	81	78	96	94	62	81	58	72	66	59	80	32	57	67	44	32	50
osa-miR1865-3p	CGAAGAAUCGCAGUCACUAGUUGU	24	21	2	4	1	2	0	0	0	0	0	0	4	0	1	0	1	2	0	1	2	0	1	1	1	2	0	0	0	2	1	0
osa-miR1865-5p	UGCUAGUGAUGGUGAUUCUUCGAC	24	156	6	14	2	3	2	5	7	3	2	10	12	8	6	2	2	3	6	2	4	14	8	0	0	2	8	3	7	13	14	10
osa-miR1866-3p	UGAAAUUCCUGUAAAAUUCUUG	22	0	0	0	0	0	0	0	0	0	0	0	0	0	0	0	0	0	0	0	0	0	0	0	0	0	0	0	0	0	0	0
osa-miR1866-5p	GAGGGAUUUUGCGGGAAUUUCACG	24	0	0	0	0	0	0	0	0	0	0	0	0	0	0	0	0	0	0	0	0	0	0	0	0	0	0	0	0	0	0	0
osa-miR1868	UCACGGAAAACGAGGGAGCAGCCA	24	8483	314	412	208	359	330	333	231	228	208	271	243	264	359	324	365	295	229	244	333	404	325	412	359	345	347	283	310	365	381	336
osa-miR1869	UGAGAACAAUAGGCAUGGGAGGUA	24	26	2	5	1	2	2	0	2	0	0	0	0	5	3	1	1	0	0	2	0	1	0	1	1	1	2	0	2	0	0	0
osa-miR1870-3p	UUUAGGGCUAAUUCAGCAUGAACA	24	37	2	6	1	3	1	1	6	3	1	0	2	0	0	0	0	2	1	1	1	1	2	0	1	0	1	3	0	3	2	2
osa-miR1870-5p	UGCUGAAUUAGACCUAGUGGGCAU	24	32411	1200	1518	993	1377	1190	1142	1291	1274	1018	1104	1202	993	1518	1063	1166	1195	1123	1269	1101	1115	1246	1364	1490	1203	1238	1155	1160	1136	1116	1162
osa-miR1871	AUGGCUCUGAUAUCAUGUUGGUUU	24	666	25	51	12	25	17	23	31	26	15	12	25	20	25	17	17	23	22	15	35	35	33	27	20	21	36	19	24	22	51	30
osa-miR1872	GAACUGUAAGUCUGUGACGGGUAA	24	210	8	16	3	16	13	16	10	7	5	11	4	5	11	10	10	4	3	4	7	9	7	7	12	13	4	3	7	4	3	5
osa-miR1873	UCAACAUGGUAUCAGAGCUGGAAG	24	5190	192	243	132	202	194	188	184	208	179	181	211	191	190	181	184	198	204	243	231	215	230	204	164	175	206	180	134	210	171	132
osa-miR1874-3p	UAUGGAUGGAGGUGUAACCCGAUG	24	15	2	3	1	0	0	0	0	2	1	2	3	1	0	0	0	2	1	0	0	0	0	0	0	0	0	0	0	2	0	1
osa-miR1874-5p	UAGGGCUACUACACCAUCCAUAAG	24	1	1	1	1	0	0	0	0	0	0	0	0	0	0	0	0	0	0	1	0	0	0	0	0	0	0	0	0	0	0	0
osa-miR1875	ACAAUGGAGUGAAGUGCAACAGAA	24	484	18	28	8	24	11	9	15	22	16	27	16	11	18	17	11	15	18	9	19	25	20	23	17	8	20	19	23	28	21	22
osa-miR1876	AUAAGUGGGUUUGUGGGCUGGCCC	24	334	12	28	6	6	16	9	10	12	9	19	19	8	13	14	6	8	8	7	10	18	16	9	14	7	7	8	17	19	28	17
osa-miR1877	AGAUGACAUGUGAAUGAUGAGGGG	24	0	0	0	0	0	0	0	0	0	0	0	0	0	0	0	0	0	0	0	0	0	0	0	0	0	0	0	0	0	0	0
osa-miR1878	ACUUAAUCUGGACACUAUAAAAGA	24	582	22	59	3	6	7	13	12	19	13	29	25	20	4	3	6	13	8	22	31	49	47	14	12	11	21	6	18	55	59	59
osa-miR1879	GUGUUUGGUUUAGGGAUGAGGUGG	24	1850	69	143	42	67	54	50	76	49	43	46	55	42	43	66	52	56	48	112	103	95	70	143	92	46	104	59	69	74	87	49
osa-miR1880	UUCCAAGCGGGCCACUUAAGCAUU	24	528	20	37	6	15	23	20	8	9	37	20	10	23	10	32	30	27	14	24	20	14	16	16	28	23	9	27	26	19	6	22
osa-miR1881	AAUGUUAUUGUAGCGUGGUGGUGU	24	0	0	0	0	0	0	0	0	0	0	0	0	0	0	0	0	0	0	0	0	0	0	0	0	0	0	0	0	0	0	0
osa-miR1882a	AGAUUGCUUUCAAGGUCAUUUCUU	24	0	0	0	0	0	0	0	0	0	0	0	0	0	0	0	0	0	0	0	0	0	0	0	0	0	0	0	0	0	0	0
osa-miR1882b	AGAUUGCUUUCAAGGUCAUUUCUU	24	0	0	0	0	0	0	0	0	0	0	0	0	0	0	0	0	0	0	0	0	0	0	0	0	0	0	0	0	0	0	0
osa-miR1882c	AGAUUGCUUUCAAGGUCAUUUCUU	24	0	0	0	0	0	0	0	0	0	0	0	0	0	0	0	0	0	0	0	0	0	0	0	0	0	0	0	0	0	0	0
osa-miR1882d	AGAUUGCUUUCAAGGUCAUUUCUU	24	0	0	0	0	0	0	0	0	0	0	0	0	0	0	0	0	0	0	0	0	0	0	0	0	0	0	0	0	0	0	0
osa-miR1882e-3p	GAAAUGAUCUUGGACGUAAUCUAG	24	0	0	0	0	0	0	0	0	0	0	0	0	0	0	0	0	0	0	0	0	0	0	0	0	0	0	0	0	0	0	0
osa-miR1882e-5p	AGAUUGCUUUCAAGGUCAUUUCUU	24	0	0	0	0	0	0	0	0	0	0	0	0	0	0	0	0	0	0	0	0	0	0	0	0	0	0	0	0	0	0	0
osa-miR1882f	AGAUUGCUUUCAAGGUCAUUUCUU	24	0	0	0	0	0	0	0	0	0	0	0	0	0	0	0	0	0	0	0	0	0	0	0	0	0	0	0	0	0	0	0
osa-miR1882g	AGAUUGCUUUCAAGGUCAUUUCUU	24	0	0	0	0	0	0	0	0	0	0	0	0	0	0	0	0	0	0	0	0	0	0	0	0	0	0	0	0	0	0	0
osa-miR1882h	AGAUUGCUUUCAAGGUCAUUUCUU	24	0	0	0	0	0	0	0	0	0	0	0	0	0	0	0	0	0	0	0	0	0	0	0	0	0	0	0	0	0	0	0
osa-miR1883a	ACCUGUGACGGGCCGAGAAUGGAA	24	2239	83	130	49	128	130	130	65	72	74	51	49	55	96	112	122	99	69	67	76	65	60	89	119	121	60	83	70	69	55	53
osa-miR1883b	ACCUGUGACGGGCCGAGAAUGGAA	24	2239	83	130	49	128	130	130	65	72	74	51	49	55	96	112	122	99	69	67	76	65	60	89	119	121	60	83	70	69	55	53
osa-miR2055	UUUCCUUGGGAAGGUGGUUUC	21	386	14	22	5	21	20	14	18	20	10	5	6	16	22	12	17	18	11	16	11	12	13	19	20	12	10	15	9	14	13	12
osa-miR2090	AACUCUGAUUCUAGAAUUUUUG	22	0	0	0	0	0	0	0	0	0	0	0	0	0	0	0	0	0	0	0	0	0	0	0	0	0	0	0	0	0	0	0
osa-miR2091-3p	CAUACAUUGCCUCCUAGGCUUG	22	0	0	0	0	0	0	0	0	0	0	0	0	0	0	0	0	0	0	0	0	0	0	0	0	0	0	0	0	0	0	0
osa-miR2091-5p	UCAACCGAGCCGAGGAGGAGG	21	0	0	0	0	0	0	0	0	0	0	0	0	0	0	0	0	0	0	0	0	0	0	0	0	0	0	0	0	0	0	0
osa-miR2092-3p	ACCAGCAUUCCAUUGGCAGAGG	22	0	0	0	0	0	0	0	0	0	0	0	0	0	0	0	0	0	0	0	0	0	0	0	0	0	0	0	0	0	0	0
osa-miR2092-5p	CAACUGAAGUCGGUGUUUACU	21	0	0	0	0	0	0	0	0	0	0	0	0	0	0	0	0	0	0	0	0	0	0	0	0	0	0	0	0	0	0	0
osa-miR2093-3p	ACAUCUUCCAAUUAAUGCAU	20	0	0	0	0	0	0	0	0	0	0	0	0	0	0	0	0	0	0	0	0	0	0	0	0	0	0	0	0	0	0	0
osa-miR2093-5p	GUGCAUUAAUUGGAAGAACA	20	0	0	0	0	0	0	0	0	0	0	0	0	0	0	0	0	0	0	0	0	0	0	0	0	0	0	0	0	0	0	0
osa-miR2094-3p	CAGAGCUGUGGCAUCCACGUCG	22	0	0	0	0	0	0	0	0	0	0	0	0	0	0	0	0	0	0	0	0	0	0	0	0	0	0	0	0	0	0	0
osa-miR2094-5p	UGGCUGCUAGGCUCCUGGGUG	21	0	0	0	0	0	0	0	0	0	0	0	0	0	0	0	0	0	0	0	0	0	0	0	0	0	0	0	0	0	0	0
osa-miR2095-3p	CUUCCAUUUAUGAUAAGUAU	20	0	0	0	0	0	0	0	0	0	0	0	0	0	0	0	0	0	0	0	0	0	0	0	0	0	0	0	0	0	0	0
osa-miR2095-5p	CUGAUAAUUUUACGAUGAAUAG	22	0	0	0	0	0	0	0	0	0	0	0	0	0	0	0	0	0	0	0	0	0	0	0	0	0	0	0	0	0	0	0
osa-miR2096-3p	CCUGAGGGGAAAUCGGCGGGA	21	1	1	1	1	0	0	0	0	0	0	0	0	0	0	0	1	0	0	0	0	0	0	0	0	0	0	0	0	0	0	0
osa-miR2096-5p	UGCCGAUUUCCCCCUCGGGCG	21	0	0	0	0	0	0	0	0	0	0	0	0	0	0	0	0	0	0	0	0	0	0	0	0	0	0	0	0	0	0	0
osa-miR2097-3p	UUCUCUUCUUCGUGUCGCAUUU	22	0	0	0	0	0	0	0	0	0	0	0	0	0	0	0	0	0	0	0	0	0	0	0	0	0	0	0	0	0	0	0
osa-miR2097-5p	AGAGAUGGGACGGGCAGGGAAG	22	0	0	0	0	0	0	0	0	0	0	0	0	0	0	0	0	0	0	0	0	0	0	0	0	0	0	0	0	0	0	0
osa-miR2098-3p	CGGUUUGUCAAGCGGAGUGC	20	0	0	0	0	0	0	0	0	0	0	0	0	0	0	0	0	0	0	0	0	0	0	0	0	0	0	0	0	0	0	0
osa-miR2098-5p	UCCCGUGGAGGCAGCCGAUG	20	0	0	0	0	0	0	0	0	0	0	0	0	0	0	0	0	0	0	0	0	0	0	0	0	0	0	0	0	0	0	0
osa-miR2099-3p	ACAAAGCUGUAGCGUUAUUC	20	0	0	0	0	0	0	0	0	0	0	0	0	0	0	0	0	0	0	0	0	0	0	0	0	0	0	0	0	0	0	0
osa-miR2099-5p	UGAAUAUGUUUGUACAAGCUUU	22	0	0	0	0	0	0	0	0	0	0	0	0	0	0	0	0	0	0	0	0	0	0	0	0	0	0	0	0	0	0	0
osa-miR2100-3p	AACCGCUGUUUAGGCGGAGUGG	22	0	0	0	0	0	0	0	0	0	0	0	0	0	0	0	0	0	0	0	0	0	0	0	0	0	0	0	0	0	0	0
osa-miR2100-5p	UUCUCUCAAGUUGCCAAACAAG	22	0	0	0	0	0	0	0	0	0	0	0	0	0	0	0	0	0	0	0	0	0	0	0	0	0	0	0	0	0	0	0
osa-miR2101-3p	AUUUAACUCAAGUGAGCAUUGU	22	0	0	0	0	0	0	0	0	0	0	0	0	0	0	0	0	0	0	0	0	0	0	0	0	0	0	0	0	0	0	0
osa-miR2101-5p	ACAUGUUUACAAGUUAAAAUGU	22	0	0	0	0	0	0	0	0	0	0	0	0	0	0	0	0	0	0	0	0	0	0	0	0	0	0	0	0	0	0	0
osa-miR2102-3p	CAUGGUGCCGGUUCCGGUGGCG	22	0	0	0	0	0	0	0	0	0	0	0	0	0	0	0	0	0	0	0	0	0	0	0	0	0	0	0	0	0	0	0
osa-miR2102-5p	GGGCAAGCCGCCGCCGCCAC	20	0	0	0	0	0	0	0	0	0	0	0	0	0	0	0	0	0	0	0	0	0	0	0	0	0	0	0	0	0	0	0
osa-miR2103	UUUCCCUCUCCGUGCGCGCUCG	22	0	0	0	0	0	0	0	0	0	0	0	0	0	0	0	0	0	0	0	0	0	0	0	0	0	0	0	0	0	0	0
osa-miR2104	GCGGCGAGGGGAUGCGAGCGUG	22	0	0	0	0	0	0	0	0	0	0	0	0	0	0	0	0	0	0	0	0	0	0	0	0	0	0	0	0	0	0	0
osa-miR2105	UUGUGAUGUGAAUGAUUCAU	20	0	0	0	0	0	0	0	0	0	0	0	0	0	0	0	0	0	0	0	0	0	0	0	0	0	0	0	0	0	0	0
osa-miR2106	CCGAGGUUUUCUGGAUACAUU	21	0	0	0	0	0	0	0	0	0	0	0	0	0	0	0	0	0	0	0	0	0	0	0	0	0	0	0	0	0	0	0
osa-miR2118a	UUCUCGAUGCCUCCCAUUCCUA	22	47	2	5	1	0	2	0	5	5	4	2	1	0	5	1	2	3	2	1	0	2	1	1	1	1	2	4	0	0	2	0
osa-miR2118b	UUCCCGAUGCCUCCCAUUCCUA	22	608	23	71	2	14	10	7	35	71	28	9	13	17	19	13	20	35	34	38	10	17	22	8	13	2	22	40	41	19	22	29
osa-miR2118c	UUCCCGAUGCCUCCUAUUCCUA	22	685	25	62	7	17	24	15	33	62	32	15	16	16	22	7	20	56	50	46	9	8	17	15	12	7	29	56	37	18	18	28
osa-miR2118d	UUCCUGAUGCCUCCCAUGCCUA	22	539	20	40	3	8	7	3	32	40	30	14	20	21	10	13	7	40	38	28	20	12	20	8	17	6	34	32	26	16	13	24
osa-miR2118e	UUCCCAAUGCCUCCCAUGCCUA	22	684	25	68	7	28	11	7	31	53	31	14	22	12	13	18	32	68	46	53	15	11	28	16	15	8	31	40	26	17	16	22
osa-miR2118f	UUCCUGAUGCCUCCCAUUCCUA	22	712	26	61	6	20	17	11	27	56	28	12	16	19	25	17	19	61	56	44	13	12	18	15	6	13	26	46	48	16	38	33
osa-miR2118g	UUCCUAAUGCCUCCCAUUCCUA	22	236	9	26	2	7	4	2	11	26	13	5	6	5	6	3	8	22	14	15	6	6	8	2	6	5	6	7	12	4	14	13
osa-miR2118h	UUCCUGAUGCCUCUCAUUCCUA	22	993	37	84	11	17	22	12	57	73	58	27	40	29	18	15	27	84	64	69	21	23	42	18	18	11	59	57	57	19	26	30
osa-miR2118i	UUCCUAGUGCCUCCCAUUCCUA	22	117	5	18	1	3	2	2	6	18	6	2	3	5	3	3	2	14	7	5	3	2	2	0	4	1	2	10	5	3	2	2
osa-miR2118j	UUCCUGAUGCCUCCCAUUCCUA	22	712	26	61	6	20	17	11	27	56	28	12	16	19	25	17	19	61	56	44	13	12	18	15	6	13	26	46	48	16	38	33
osa-miR2118k	UUCCUGAUGCCUCUCAUUCCUA	22	993	37	84	11	17	22	12	57	73	58	27	40	29	18	15	27	84	64	69	21	23	42	18	18	11	59	57	57	19	26	30
osa-miR2118l	UUCCUAAUGCUUCCCAUUCCUA	22	181	7	16	1	6	3	2	5	16	9	2	6	1	10	3	4	13	14	5	7	4	10	5	1	2	10	16	12	4	6	5
osa-miR2118m	UUCCUGAUGCCUCCCAUUCCUA	22	712	26	61	6	20	17	11	27	56	28	12	16	19	25	17	19	61	56	44	13	12	18	15	6	13	26	46	48	16	38	33
osa-miR2118n	UUCCCGAUGCCUCCCAUUCCUA	22	608	23	71	2	14	10	7	35	71	28	9	13	17	19	13	20	35	34	38	10	17	22	8	13	2	22	40	41	19	22	29
osa-miR2118o	CUCCUGAUGCCUCCCAAGCCUA	22	103	4	9	1	4	1	0	6	9	7	1	3	2	4	4	4	6	7	7	2	1	2	1	1	3	6	8	4	3	4	3
osa-miR2118p	UUCCCGAUGCCUCCCAUGCCUA	22	239	9	20	2	5	6	7	20	16	5	6	3	2	6	7	9	20	20	14	6	4	7	9	6	5	15	17	8	4	3	9
osa-miR2118q	UUCCCGAUGCCUCCUAUUCCUA	22	685	25	62	7	17	24	15	33	62	32	15	16	16	22	7	20	56	50	46	9	8	17	15	12	7	29	56	37	18	18	28
osa-miR2118r	UUCCCAAUGCCUCCCAUGCCUA	22	684	25	68	7	28	11	7	31	53	31	14	22	12	13	18	32	68	46	53	15	11	28	16	15	8	31	40	26	17	16	22
osa-miR2120	AAAGAUCUUUAGUCCCGGUUGUUC	24	1	1	1	1	0	0	0	0	0	0	0	0	0	0	0	0	0	0	0	0	0	0	1	0	0	0	0	0	0	0	0
osa-miR2121a	AAAACGGAGCGGUCCAUUAGCGCG	24	1041	39	70	17	70	53	45	42	38	36	21	32	21	67	32	46	40	36	47	22	26	18	60	44	52	36	47	39	17	20	34
osa-miR2121b	AAAACGGAGCGGUCCAUUAGCGCG	24	1041	39	70	17	70	53	45	42	38	36	21	32	21	67	32	46	40	36	47	22	26	18	60	44	52	36	47	39	17	20	34
osa-miR2122	UUUCAAAAAUAACCUUUUGUUC	22	0	0	0	0	0	0	0	0	0	0	0	0	0	0	0	0	0	0	0	0	0	0	0	0	0	0	0	0	0	0	0
osa-miR2275a	UUUGGUUUCCUCCAAUAUCUCA	22	149	21	43	1	0	0	0	3	17	15	43	32	38	0	0	0	0	0	0	0	0	0	0	0	0	0	0	0	0	0	1
osa-miR2275b	UUUGGUUUCCUCCAAUAUCUCA	22	149	21	43	1	0	0	0	3	17	15	43	32	38	0	0	0	0	0	0	0	0	0	0	0	0	0	0	0	0	0	1
osa-miR2275c	AGAAUUGGAGGAAAACAAACUGA	23	3	1	1	1	0	0	0	1	0	0	1	1	0	0	0	0	0	0	0	0	0	0	0	0	0	0	0	0	0	0	0
osa-miR2275d	CUUGUUUUUCUCCAAUAUCUCA	22	853	66	263	1	0	0	0	57	105	57	159	263	193	0	0	0	0	0	0	2	2	2	0	0	0	0	0	1	4	2	6
osa-miR2863a	UUGUCCCAUUCUAGUUUAGCU	21	0	0	0	0	0	0	0	0	0	0	0	0	0	0	0	0	0	0	0	0	0	0	0	0	0	0	0	0	0	0	0
osa-miR2863b	UUCGUUUAUUUGGACUAGAGU	21	22	1	3	1	1	0	1	1	2	0	1	1	1	1	1	2	2	0	0	1	1	0	1	1	0	1	0	0	0	3	0
osa-miR2863c	UUAGUAGGACUAGAAUGGGCCAAA	24	8597	318	405	184	332	280	353	279	240	205	212	290	184	372	352	358	263	238	358	289	364	354	405	336	337	314	301	381	403	398	399
osa-miR2864.1	UUUUGCUGCCCUUGUUUUGCA	21	0	0	0	0	0	0	0	0	0	0	0	0	0	0	0	0	0	0	0	0	0	0	0	0	0	0	0	0	0	0	0
osa-miR2864.2	UUGUUUUGCAUUGUAUAGGUA	21	30	2	5	1	4	1	3	1	0	3	2	1	0	0	0	0	0	1	1	1	1	0	2	0	2	5	1	0	0	1	0
osa-miR2865	CUCAGCAGUCGACUGUACCGUG	22	0	0	0	0	0	0	0	0	0	0	0	0	0	0	0	0	0	0	0	0	0	0	0	0	0	0	0	0	0	0	0
osa-miR2866	UCUAGUUUGUGUUCAGCAUC	20	0	0	0	0	0	0	0	0	0	0	0	0	0	0	0	0	0	0	0	0	0	0	0	0	0	0	0	0	0	0	0
osa-miR2867-3p	CCAGGACGUGUGGGAUGGCA	20	415	15	31	6	31	26	13	8	12	6	14	16	15	17	14	20	13	17	14	17	17	14	19	23	15	9	10	13	12	20	10
osa-miR2867-5p	UGUGCCAUCCCACACAUCCCGA	22	0	0	0	0	0	0	0	0	0	0	0	0	0	0	0	0	0	0	0	0	0	0	0	0	0	0	0	0	0	0	0
osa-miR2868	UUGGUUUUGUGUAGUAGAAA	20	0	0	0	0	0	0	0	0	0	0	0	0	0	0	0	0	0	0	0	0	0	0	0	0	0	0	0	0	0	0	0
osa-miR2869	UCCCGACAUUAAAUUCUGGGC	21	0	0	0	0	0	0	0	0	0	0	0	0	0	0	0	0	0	0	0	0	0	0	0	0	0	0	0	0	0	0	0
osa-miR2870	UAAUCAGUUUGGGGAGACAAA	21	12	1	2	1	1	0	0	0	0	0	2	0	1	0	1	0	0	0	2	1	0	1	0	1	0	1	0	1	0	0	0
osa-miR2871a-3p	UAUUUUAGUUUCUAUGGUCAC	21	297	11	21	3	15	7	8	11	6	3	10	15	11	10	17	10	12	5	7	10	19	11	13	8	11	10	7	12	21	13	15
osa-miR2871a-5p	GACCGUAGAAACUAGCAUAGAAAA	24	789	29	72	12	30	13	13	31	16	16	35	58	37	16	16	16	15	17	19	47	35	31	24	28	12	31	20	34	50	57	72
osa-miR2871b	UAUUUUAGUUUCUAUGGUCAC	21	297	11	21	3	15	7	8	11	6	3	10	15	11	10	17	10	12	5	7	10	19	11	13	8	11	10	7	12	21	13	15
osa-miR2872	UGGGGUUCUACAAACCGAACU	21	0	0	0	0	0	0	0	0	0	0	0	0	0	0	0	0	0	0	0	0	0	0	0	0	0	0	0	0	0	0	0
osa-miR2873a	AAGUUUGGACUUAAAUUUGGUAAC	24	17	1	3	1	0	0	0	1	2	2	1	1	0	0	0	0	1	0	0	1	3	0	0	0	1	0	0	1	0	1	2
osa-miR2873b	UUGGACUUGAGAUUUGGUAUG	21	136	5	12	1	6	6	5	10	7	4	1	12	3	9	5	2	4	2	3	4	7	6	5	2	5	4	3	5	8	7	1
osa-miR2873c	CAAAUGAAGUUGAGUUUGGAC	21	3	1	1	1	0	0	0	0	0	0	0	0	0	0	0	0	0	0	1	0	0	0	1	0	0	0	0	0	1	0	0
osa-miR2874	AUGUGAACAGUGUCAAACAGUGUC	24	36	2	5	1	2	3	1	2	1	0	1	2	1	1	0	1	0	0	1	0	4	0	1	1	4	2	2	0	0	1	5
osa-miR2875	AUUUACAGUCAUAUACAGUUUAUA	24	2	1	1	1	0	0	0	0	0	0	0	0	0	0	0	0	0	0	0	0	1	0	0	0	0	0	0	0	0	1	0
osa-miR2876-3p	UUCCUAUAUGAACACUGUUGC	21	3	1	1	1	0	0	0	0	0	0	0	0	0	0	0	0	1	0	0	0	0	0	0	0	0	0	1	0	0	1	0
osa-miR2876-5p	AAUUGCUGGCAGCACUGUUUA	21	38	2	5	1	1	1	2	5	1	2	1	1	2	4	1	0	0	0	0	0	4	1	3	3	1	1	1	1	0	2	0
osa-miR2877	UUGCAUCCUCUGCACUUUGGGCCU	24	21	1	3	1	1	0	0	0	2	2	1	0	1	0	1	1	1	2	2	0	0	0	0	1	1	1	0	3	0	1	0
osa-miR2878-3p	CAGGAUUUUAUACAUGUAAAGAAU	24	191	7	21	1	8	4	1	12	3	3	6	9	9	5	7	1	4	7	5	9	12	6	3	3	4	11	8	3	7	21	20
osa-miR2878-5p	UACAUGUAUAAAAUUCUGAGGAUG	24	281	10	26	1	3	11	5	13	11	12	14	12	10	8	1	14	5	10	5	19	20	14	2	7	3	8	6	7	22	13	26
osa-miR2879	GCCAGAUGUGUUAAAAUAAUGACC	24	1	1	1	1	0	0	0	0	0	0	0	0	0	0	0	0	0	0	0	0	0	0	0	0	0	0	0	0	1	0	0
osa-miR2880	ACGGUAUCCCGUUCGGACAGGAUG	24	78	3	9	1	3	0	2	2	4	6	1	0	1	2	0	2	1	1	0	3	3	5	4	3	5	9	2	5	2	7	5
osa-miR2905	UACAUGUCAGUGACAAAGGCA	21	32	2	4	1	0	1	1	2	0	1	0	0	0	4	0	2	2	1	0	1	4	2	0	1	0	3	2	0	3	2	0
osa-miR2907a	GGCAGCCGAGCGAGGGCCUCGG	22	0	0	0	0	0	0	0	0	0	0	0	0	0	0	0	0	0	0	0	0	0	0	0	0	0	0	0	0	0	0	0
osa-miR2907b	GGCAGCCGAGCGAGGGCCUCGG	22	0	0	0	0	0	0	0	0	0	0	0	0	0	0	0	0	0	0	0	0	0	0	0	0	0	0	0	0	0	0	0
osa-miR2907c	GGCAGCCGAGCGAGGGCCUCGG	22	0	0	0	0	0	0	0	0	0	0	0	0	0	0	0	0	0	0	0	0	0	0	0	0	0	0	0	0	0	0	0
osa-miR2907d	GGCAGCCGAGCGAGGGCCUCGG	22	0	0	0	0	0	0	0	0	0	0	0	0	0	0	0	0	0	0	0	0	0	0	0	0	0	0	0	0	0	0	0
osa-miR2918	AUCCGUGUUGUCUGCGCUUUA	21	0	0	0	0	0	0	0	0	0	0	0	0	0	0	0	0	0	0	0	0	0	0	0	0	0	0	0	0	0	0	0
osa-miR2919	AAGGGGGGGGGGGGAAAGA	19	0	0	0	0	0	0	0	0	0	0	0	0	0	0	0	0	0	0	0	0	0	0	0	0	0	0	0	0	0	0	0
osa-miR2920	AAACAACAAUAUAACAUUUCAAA	23	0	0	0	0	0	0	0	0	0	0	0	0	0	0	0	0	0	0	0	0	0	0	0	0	0	0	0	0	0	0	0
osa-miR2921	AAGAACUUAAUAUAACUUUAAAGC	24	0	0	0	0	0	0	0	0	0	0	0	0	0	0	0	0	0	0	0	0	0	0	0	0	0	0	0	0	0	0	0
osa-miR2922	AAUAAGUGAUUACCGAAAUU	20	0	0	0	0	0	0	0	0	0	0	0	0	0	0	0	0	0	0	0	0	0	0	0	0	0	0	0	0	0	0	0
osa-miR2923	AGACAAAAAUAUAAAUAACAAA	22	0	0	0	0	0	0	0	0	0	0	0	0	0	0	0	0	0	0	0	0	0	0	0	0	0	0	0	0	0	0	0
osa-miR2924	CUCGCUUGCUCCGGCCGCCAC	21	0	0	0	0	0	0	0	0	0	0	0	0	0	0	0	0	0	0	0	0	0	0	0	0	0	0	0	0	0	0	0
osa-miR2925	UGGCGGCCGCGGGCUUCGU	19	0	0	0	0	0	0	0	0	0	0	0	0	0	0	0	0	0	0	0	0	0	0	0	0	0	0	0	0	0	0	0
osa-miR2926	AGGUCGUCGACGUUGGUGCU	20	0	0	0	0	0	0	0	0	0	0	0	0	0	0	0	0	0	0	0	0	0	0	0	0	0	0	0	0	0	0	0
osa-miR2927	UGUCGUCGUCGAUGGAGCCCAUG	23	0	0	0	0	0	0	0	0	0	0	0	0	0	0	0	0	0	0	0	0	0	0	0	0	0	0	0	0	0	0	0
osa-miR2928	AAGAAGACGACAUUUUGUUG	20	0	0	0	0	0	0	0	0	0	0	0	0	0	0	0	0	0	0	0	0	0	0	0	0	0	0	0	0	0	0	0
osa-miR2929	CUCAAGGGUGUUUGUGAAAUA	21	0	0	0	0	0	0	0	0	0	0	0	0	0	0	0	0	0	0	0	0	0	0	0	0	0	0	0	0	0	0	0
osa-miR2930	UUCUCUUCUCUCGCGCGUGGCC	22	0	0	0	0	0	0	0	0	0	0	0	0	0	0	0	0	0	0	0	0	0	0	0	0	0	0	0	0	0	0	0
osa-miR2931	CUUUAUUGUUGAUGUCAAAA	20	0	0	0	0	0	0	0	0	0	0	0	0	0	0	0	0	0	0	0	0	0	0	0	0	0	0	0	0	0	0	0
osa-miR2932	AGUAUGCCCACUACCUAUC	19	0	0	0	0	0	0	0	0	0	0	0	0	0	0	0	0	0	0	0	0	0	0	0	0	0	0	0	0	0	0	0
osa-miR319a-3p	ACUGGAUGACGCGGGAGCUAA	21	18620	690	1606	312	970	761	866	493	396	312	330	517	427	1030	994	961	454	448	500	495	529	488	1606	1306	998	723	541	687	538	688	562
osa-miR319a-3p.2-3p	UUGGACUGAAGGGUGCUCCC	20	46	3	8	1	1	7	2	0	0	1	0	1	0	1	5	3	0	3	0	3	0	1	3	8	0	2	2	0	2	0	1
osa-miR319a-5p	AGCUGCCGAAUCAUCCAUUCA	21	49	3	7	1	2	7	2	0	3	0	0	0	0	7	0	7	1	1	2	0	1	0	5	6	2	2	0	0	1	0	0
osa-miR319b	UUGGACUGAAGGGUGCUCCC	20	46	3	8	1	1	7	2	0	0	1	0	1	0	1	5	3	0	3	0	3	0	1	3	8	0	2	2	0	2	0	1
osa-miR390-3p	CGCUAUCUAUCCUGAGCUCC	20	88	3	11	1	1	2	4	1	1	2	3	2	2	1	6	7	2	2	2	3	2	7	2	7	11	2	2	1	4	0	9
osa-miR390-5p	AAGCUCAGGAGGGAUAGCGCC	21	14178	525	828	313	612	521	481	445	344	313	497	533	485	587	663	733	395	373	370	600	489	483	828	735	698	577	353	428	616	522	497
osa-miR393a	UCCAAAGGGAUCGCAUUGAUC	21	245	10	22	1	1	4	1	10	4	7	11	22	15	4	0	4	8	11	20	17	18	17	0	2	3	8	7	8	20	16	7
osa-miR393b-3p	UCAGUGCAAUCCCUUUGGAAU	21	131	5	12	1	0	3	3	6	9	8	1	11	7	3	1	0	4	8	12	2	4	8	1	2	0	2	2	3	9	10	12
osa-miR393b-5p	UCCAAAGGGAUCGCAUUGAUCU	22	0	0	0	0	0	0	0	0	0	0	0	0	0	0	0	0	0	0	0	0	0	0	0	0	0	0	0	0	0	0	0
osa-miR394	UUGGCAUUCUGUCCACCUCC	20	496	20	50	1	0	5	4	3	1	11	26	50	9	22	3	3	34	3	45	41	41	42	2	4	3	5	1	0	42	48	48
osa-miR395a	GUGAAGUGCUUGGGGGAACUC	21	0	0	0	0	0	0	0	0	0	0	0	0	0	0	0	0	0	0	0	0	0	0	0	0	0	0	0	0	0	0	0
osa-miR395b	GUGAAGUGUUUGGGGGAACUC	21	0	0	0	0	0	0	0	0	0	0	0	0	0	0	0	0	0	0	0	0	0	0	0	0	0	0	0	0	0	0	0
osa-miR395c	GUGAAGUGUUUGGAGGAACUC	21	0	0	0	0	0	0	0	0	0	0	0	0	0	0	0	0	0	0	0	0	0	0	0	0	0	0	0	0	0	0	0
osa-miR395d	GUGAAGUGUUUGGGGGAACUC	21	0	0	0	0	0	0	0	0	0	0	0	0	0	0	0	0	0	0	0	0	0	0	0	0	0	0	0	0	0	0	0
osa-miR395e	GUGAAGUGUUUGGGGGAACUC	21	0	0	0	0	0	0	0	0	0	0	0	0	0	0	0	0	0	0	0	0	0	0	0	0	0	0	0	0	0	0	0
osa-miR395f	GUGAAUUGUUUGGGGGAACUC	21	0	0	0	0	0	0	0	0	0	0	0	0	0	0	0	0	0	0	0	0	0	0	0	0	0	0	0	0	0	0	0
osa-miR395g	GUGAAGUGUUUGGGGGAACUC	21	0	0	0	0	0	0	0	0	0	0	0	0	0	0	0	0	0	0	0	0	0	0	0	0	0	0	0	0	0	0	0
osa-miR395h	GUGAAGUGUUUGGGGGAACUC	21	0	0	0	0	0	0	0	0	0	0	0	0	0	0	0	0	0	0	0	0	0	0	0	0	0	0	0	0	0	0	0
osa-miR395i	GUGAAGUGUUUGGGGGAACUC	21	0	0	0	0	0	0	0	0	0	0	0	0	0	0	0	0	0	0	0	0	0	0	0	0	0	0	0	0	0	0	0
osa-miR395j	GUGAAGUGUUUGGGGGAACUC	21	0	0	0	0	0	0	0	0	0	0	0	0	0	0	0	0	0	0	0	0	0	0	0	0	0	0	0	0	0	0	0
osa-miR395k	GUGAAGUGUUUGGGGGAACUC	21	0	0	0	0	0	0	0	0	0	0	0	0	0	0	0	0	0	0	0	0	0	0	0	0	0	0	0	0	0	0	0
osa-miR395l	GUGAAGUGUUUGGGGGAACUC	21	0	0	0	0	0	0	0	0	0	0	0	0	0	0	0	0	0	0	0	0	0	0	0	0	0	0	0	0	0	0	0
osa-miR395m	GUGAAGUGUUUGGGGGAACUC	21	0	0	0	0	0	0	0	0	0	0	0	0	0	0	0	0	0	0	0	0	0	0	0	0	0	0	0	0	0	0	0
osa-miR395n	GUGAAGUGUUUGGGGGAACUC	21	0	0	0	0	0	0	0	0	0	0	0	0	0	0	0	0	0	0	0	0	0	0	0	0	0	0	0	0	0	0	0
osa-miR395o	AUGAAGUGUUUGGAGGAACUC	21	0	0	0	0	0	0	0	0	0	0	0	0	0	0	0	0	0	0	0	0	0	0	0	0	0	0	0	0	0	0	0
osa-miR395p	GUGAAGUGUUUGGGGGAACUC	21	0	0	0	0	0	0	0	0	0	0	0	0	0	0	0	0	0	0	0	0	0	0	0	0	0	0	0	0	0	0	0
osa-miR395q	GUGAAGUGUUUGGGGGAACUC	21	0	0	0	0	0	0	0	0	0	0	0	0	0	0	0	0	0	0	0	0	0	0	0	0	0	0	0	0	0	0	0
osa-miR395r	GUGAAGUGUUUGGGGGAACUC	21	0	0	0	0	0	0	0	0	0	0	0	0	0	0	0	0	0	0	0	0	0	0	0	0	0	0	0	0	0	0	0
osa-miR395s	GUGAAGUGUUUGGGGGAACUC	21	0	0	0	0	0	0	0	0	0	0	0	0	0	0	0	0	0	0	0	0	0	0	0	0	0	0	0	0	0	0	0
osa-miR395t	GUGAAGUGUUUGGGGAAACUC	21	0	0	0	0	0	0	0	0	0	0	0	0	0	0	0	0	0	0	0	0	0	0	0	0	0	0	0	0	0	0	0
osa-miR395u	GUGAAGCGUUUGGGGGAAAUC	21	0	0	0	0	0	0	0	0	0	0	0	0	0	0	0	0	0	0	0	0	0	0	0	0	0	0	0	0	0	0	0
osa-miR395v	GUGAAGUAUUUGGCGGAACUC	21	0	0	0	0	0	0	0	0	0	0	0	0	0	0	0	0	0	0	0	0	0	0	0	0	0	0	0	0	0	0	0
osa-miR395w	GUGAAGUGUUUGGGGGAUUCUC	22	0	0	0	0	0	0	0	0	0	0	0	0	0	0	0	0	0	0	0	0	0	0	0	0	0	0	0	0	0	0	0
osa-miR395x	GUGAAGUGUUUGGAGUAGCUC	21	0	0	0	0	0	0	0	0	0	0	0	0	0	0	0	0	0	0	0	0	0	0	0	0	0	0	0	0	0	0	0
osa-miR395y	GUGAAGUGUUUGGGGGAACUC	21	0	0	0	0	0	0	0	0	0	0	0	0	0	0	0	0	0	0	0	0	0	0	0	0	0	0	0	0	0	0	0
osa-miR396a-3p	GUUCAAUAAAGCUGUGGGAA	20	1	1	1	1	0	0	0	0	0	1	0	0	0	0	0	0	0	0	0	0	0	0	0	0	0	0	0	0	0	0	0
osa-miR396a-5p	UUCCACAGCUUUCUUGAACUG	21	555	21	35	10	22	23	18	22	26	23	24	26	11	28	35	19	16	22	28	19	16	18	24	18	17	24	22	18	10	13	13
osa-miR396b-3p	GUUCAAUAAAGCUGUGGGAA	20	1	1	1	1	0	0	0	0	0	1	0	0	0	0	0	0	0	0	0	0	0	0	0	0	0	0	0	0	0	0	0
osa-miR396b-5p	UUCCACAGCUUUCUUGAACUG	21	555	21	35	10	22	23	18	22	26	23	24	26	11	28	35	19	16	22	28	19	16	18	24	18	17	24	22	18	10	13	13
osa-miR396c-3p	GGUCAAGAAAGCUGUGGGAAG	21	2330	90	229	1	1	0	3	77	95	105	138	147	172	5	3	2	68	91	89	229	159	204	2	5	2	85	59	60	162	147	220
osa-miR396c-5p	UUCCACAGCUUUCUUGAACUU	21	620	23	64	1	1	2	2	19	22	13	33	60	44	4	4	4	16	16	19	47	42	51	5	1	1	23	9	14	42	64	62
osa-miR396d	UCCACAGGCUUUCUUGAACGG	21	3	2	2	1	0	0	0	0	0	0	0	0	0	2	1	0	0	0	0	0	0	0	0	0	0	0	0	0	0	0	0
osa-miR396e-3p	AUGGUUCAAGAAAGCCCAUGGAAA	24	107	7	35	1	0	0	0	1	5	3	18	10	3	0	0	0	0	1	1	2	1	2	0	0	0	0	2	2	19	2	35
osa-miR396e-5p	UCCACAGGCUUUCUUGAACUG	21	5118	190	560	6	19	17	9	126	146	100	434	560	407	19	14	19	107	100	120	371	414	312	25	17	6	116	95	105	483	508	469
osa-miR396f-3p	AUAGUUCAAGAAAGUCCUUGGAAA	24	15	1	2	1	0	0	0	1	2	1	1	0	1	0	1	0	0	1	1	1	0	1	0	0	0	0	0	0	1	2	1
osa-miR396f-5p	UCUCCACAGGCUUUCUUGAACU	22	0	0	0	0	0	0	0	0	0	0	0	0	0	0	0	0	0	0	0	0	0	0	0	0	0	0	0	0	0	0	0
osa-miR396g	UCCACAGGCUUUCUUGAACGG	21	3	2	2	1	0	0	0	0	0	0	0	0	0	2	1	0	0	0	0	0	0	0	0	0	0	0	0	0	0	0	0
osa-miR396h	UCCACAGGCUUUCUUGAACGG	21	3	2	2	1	0	0	0	0	0	0	0	0	0	2	1	0	0	0	0	0	0	0	0	0	0	0	0	0	0	0	0
osa-miR3979-3p	CUUCGGGGGAGGAGAGAAGC	20	186	8	26	1	1	2	0	12	11	14	1	6	6	0	1	1	14	15	11	7	2	10	1	0	0	26	14	9	4	11	7
osa-miR3979-5p	UCUCUCUCUCCCUUGAAGGC	20	24	2	3	1	0	0	0	3	0	1	0	0	0	0	1	0	1	1	2	1	2	3	0	0	0	1	2	2	1	2	1
osa-miR397a	UCAUUGAGUGCAGCGUUGAUG	21	280	12	52	1	3	1	0	3	6	2	7	13	7	1	0	2	4	2	4	31	31	20	1	0	2	3	4	6	39	52	36
osa-miR397b	UUAUUGAGUGCAGCGUUGAUG	21	0	0	0	0	0	0	0	0	0	0	0	0	0	0	0	0	0	0	0	0	0	0	0	0	0	0	0	0	0	0	0
osa-miR3980a-3p	CUGGCCGAGGCCGUCGAUUCU	21	0	0	0	0	0	0	0	0	0	0	0	0	0	0	0	0	0	0	0	0	0	0	0	0	0	0	0	0	0	0	0
osa-miR3980a-5p	AAUCGACGGCCUCAGUCAGGG	21	0	0	0	0	0	0	0	0	0	0	0	0	0	0	0	0	0	0	0	0	0	0	0	0	0	0	0	0	0	0	0
osa-miR3980b-3p	CUGGCCGAGGCCGUCGAUUCU	21	0	0	0	0	0	0	0	0	0	0	0	0	0	0	0	0	0	0	0	0	0	0	0	0	0	0	0	0	0	0	0
osa-miR3980b-5p	AAUCGACGGCCUCAGUCAGGG	21	0	0	0	0	0	0	0	0	0	0	0	0	0	0	0	0	0	0	0	0	0	0	0	0	0	0	0	0	0	0	0
osa-miR3981-3p	AGUAUUAGGAUACGUCUCAUC	21	0	0	0	0	0	0	0	0	0	0	0	0	0	0	0	0	0	0	0	0	0	0	0	0	0	0	0	0	0	0	0
osa-miR3981-5p	UGGGACGUAUCCUAUUACUAU	21	0	0	0	0	0	0	0	0	0	0	0	0	0	0	0	0	0	0	0	0	0	0	0	0	0	0	0	0	0	0	0
osa-miR3982-3p	AGUUGCCUACAUGGAGCGCCA	21	1	1	1	1	0	0	0	0	0	0	0	0	0	0	0	0	0	0	0	0	0	0	1	0	0	0	0	0	0	0	0
osa-miR3982-5p	GCGCUCCACGUAGGCAACAAU	21	3	1	1	1	0	0	0	0	0	1	0	0	0	0	0	1	0	0	0	0	0	0	0	0	0	0	0	1	0	0	0
osa-miR398a	UGUGUUCUCAGGUCACCCCUU	21	0	0	0	0	0	0	0	0	0	0	0	0	0	0	0	0	0	0	0	0	0	0	0	0	0	0	0	0	0	0	0
osa-miR398b	UGUGUUCUCAGGUCGCCCCUG	21	50	3	13	1	0	0	1	1	1	1	1	1	0	1	0	0	0	0	5	3	3	2	0	0	0	2	1	1	9	4	13
osa-miR399a	UGCCAAAGGAGAAUUGCCCUG	21	2	1	1	1	0	0	0	0	0	0	0	1	0	0	0	0	0	0	0	0	0	0	0	0	0	1	0	0	0	0	0
osa-miR399b	UGCCAAAGGAGAAUUGCCCUG	21	2	1	1	1	0	0	0	0	0	0	0	1	0	0	0	0	0	0	0	0	0	0	0	0	0	1	0	0	0	0	0
osa-miR399c	UGCCAAAGGAGAAUUGCCCUG	21	2	1	1	1	0	0	0	0	0	0	0	1	0	0	0	0	0	0	0	0	0	0	0	0	0	1	0	0	0	0	0
osa-miR399d	UGCCAAAGGAGAGUUGCCCUG	21	58	3	5	1	3	3	2	2	5	1	0	4	2	2	3	3	2	0	4	2	1	1	1	0	2	2	0	4	1	3	5
osa-miR399e	UGCCAAAGGAGAUUUGCCCAG	21	0	0	0	0	0	0	0	0	0	0	0	0	0	0	0	0	0	0	0	0	0	0	0	0	0	0	0	0	0	0	0
osa-miR399f	UGCCAAAGGAGAUUUGCCCAG	21	0	0	0	0	0	0	0	0	0	0	0	0	0	0	0	0	0	0	0	0	0	0	0	0	0	0	0	0	0	0	0
osa-miR399g	UGCCAAAGGAGAUUUGCCCAG	21	0	0	0	0	0	0	0	0	0	0	0	0	0	0	0	0	0	0	0	0	0	0	0	0	0	0	0	0	0	0	0
osa-miR399h	UGCCAAAGGAGACUUGCCCAG	21	4	2	3	1	0	0	0	0	0	0	1	3	0	0	0	0	0	0	0	0	0	0	0	0	0	0	0	0	0	0	0
osa-miR399i	UGCCAAAGGAGAGCUGCCCUG	21	3	1	1	1	0	0	0	0	0	0	0	1	0	0	0	0	0	0	0	0	0	0	0	0	0	0	1	0	0	1	0
osa-miR399j	UGCCAAAGGAGAGUUGCCCUA	21	12	1	3	1	0	0	0	1	1	3	0	0	1	0	0	1	0	1	0	0	0	0	0	0	0	0	2	0	0	1	1
osa-miR399k	UGCCAAAGGAAAUUUGCCCCG	21	0	0	0	0	0	0	0	0	0	0	0	0	0	0	0	0	0	0	0	0	0	0	0	0	0	0	0	0	0	0	0
osa-miR408-3p	CUGCACUGCCUCUUCCCUGGC	21	512	20	81	1	3	3	4	7	5	6	16	28	20	4	1	2	11	10	13	56	52	34	0	4	3	7	8	12	58	81	64
osa-miR408-5p	CAGGGAUGAGGCAGAGCAUGG	21	5303	196	581	16	17	18	16	123	82	83	357	268	350	24	23	28	136	124	107	573	531	448	35	35	23	137	72	92	554	581	466
osa-miR413	CUAGUUUCACUUGUUCUGCAC	21	0	0	0	0	0	0	0	0	0	0	0	0	0	0	0	0	0	0	0	0	0	0	0	0	0	0	0	0	0	0	0
osa-miR414	UCAUCCUCAUCAUCAUCGUCC	21	0	0	0	0	0	0	0	0	0	0	0	0	0	0	0	0	0	0	0	0	0	0	0	0	0	0	0	0	0	0	0
osa-miR415	AACAGAACAGAAGCAGAGCAG	21	0	0	0	0	0	0	0	0	0	0	0	0	0	0	0	0	0	0	0	0	0	0	0	0	0	0	0	0	0	0	0
osa-miR416	UGUUCGUCCGUACACUGUUCA	21	0	0	0	0	0	0	0	0	0	0	0	0	0	0	0	0	0	0	0	0	0	0	0	0	0	0	0	0	0	0	0
osa-miR417	GAAUGUAGUGAAUUUGUUCCA	21	0	0	0	0	0	0	0	0	0	0	0	0	0	0	0	0	0	0	0	0	0	0	0	0	0	0	0	0	0	0	0
osa-miR418	UAAUGUGAUGAUGAAAUGACG	21	0	0	0	0	0	0	0	0	0	0	0	0	0	0	0	0	0	0	0	0	0	0	0	0	0	0	0	0	0	0	0
osa-miR419	UGAUGAAUGCUGACGAUGUUG	21	0	0	0	0	0	0	0	0	0	0	0	0	0	0	0	0	0	0	0	0	0	0	0	0	0	0	0	0	0	0	0
osa-miR426	UUUUGGAAGUUUGUCCUUACG	21	0	0	0	0	0	0	0	0	0	0	0	0	0	0	0	0	0	0	0	0	0	0	0	0	0	0	0	0	0	0	0
osa-miR435	UUAUCCGGUAUUGGAGUUGA	20	115	5	13	1	8	1	7	2	0	6	5	0	1	6	1	3	4	7	3	3	6	5	7	4	13	4	6	3	4	4	2
osa-miR437	AAAGUUAGAGAAGUUUGACUU	21	0	0	0	0	0	0	0	0	0	0	0	0	0	0	0	0	0	0	0	0	0	0	0	0	0	0	0	0	0	0	0
osa-miR438	UUCCCACGCGUUAUAGUGAAA	21	0	0	0	0	0	0	0	0	0	0	0	0	0	0	0	0	0	0	0	0	0	0	0	0	0	0	0	0	0	0	0
osa-miR439a	UGUCGAACCGCGGUUGUUCGA	21	0	0	0	0	0	0	0	0	0	0	0	0	0	0	0	0	0	0	0	0	0	0	0	0	0	0	0	0	0	0	0
osa-miR439b	UGUCGAACCGCGGUUGUUCGA	21	0	0	0	0	0	0	0	0	0	0	0	0	0	0	0	0	0	0	0	0	0	0	0	0	0	0	0	0	0	0	0
osa-miR439c	UGUCGAACCGCGGUUGUUCGA	21	0	0	0	0	0	0	0	0	0	0	0	0	0	0	0	0	0	0	0	0	0	0	0	0	0	0	0	0	0	0	0
osa-miR439d	UGUCGAACCGCGGUUGUUCGA	21	0	0	0	0	0	0	0	0	0	0	0	0	0	0	0	0	0	0	0	0	0	0	0	0	0	0	0	0	0	0	0
osa-miR439e	UGUCGAACCGCGGUUGUUCGA	21	0	0	0	0	0	0	0	0	0	0	0	0	0	0	0	0	0	0	0	0	0	0	0	0	0	0	0	0	0	0	0
osa-miR439f	UGUCGAACCGCGGUUGUUCGA	21	0	0	0	0	0	0	0	0	0	0	0	0	0	0	0	0	0	0	0	0	0	0	0	0	0	0	0	0	0	0	0
osa-miR439g	UGUCGAACCGCGGUUGUUCGA	21	0	0	0	0	0	0	0	0	0	0	0	0	0	0	0	0	0	0	0	0	0	0	0	0	0	0	0	0	0	0	0
osa-miR439h	UGUCGAACCGCGGUUGUUCGA	21	0	0	0	0	0	0	0	0	0	0	0	0	0	0	0	0	0	0	0	0	0	0	0	0	0	0	0	0	0	0	0
osa-miR439i	UGUCGAACCGCGGUUGUUCGA	21	0	0	0	0	0	0	0	0	0	0	0	0	0	0	0	0	0	0	0	0	0	0	0	0	0	0	0	0	0	0	0
osa-miR440	AGUGUCUCCUGAUGAUCGGGACAA	24	588	22	33	6	25	26	32	13	15	17	12	12	23	33	26	27	27	26	18	20	16	28	20	20	26	24	24	20	23	6	29
osa-miR443	AUCACAAUACAAUAAAUCUGGA	22	0	0	0	0	0	0	0	0	0	0	0	0	0	0	0	0	0	0	0	0	0	0	0	0	0	0	0	0	0	0	0
osa-miR444a-3p.1	UUGCUGCCUCAAGCUUGCUGC	21	6	2	2	1	0	0	0	2	0	0	0	0	0	0	0	0	0	1	2	0	1	0	0	0	0	0	0	0	0	0	0
osa-miR444a-3p.2	UGCAGUUGCUGCCUCAAGCUU	21	3925	145	192	103	182	174	150	152	155	136	124	113	137	192	167	177	121	128	161	103	114	144	158	184	129	146	106	165	104	155	148
osa-miR444a-5p	GCUAGAGGUGGCAACUGCAUA	21	3855	143	287	76	76	125	125	77	82	175	287	88	197	99	129	135	155	172	103	226	168	188	91	121	132	116	141	111	241	97	198
osa-miR444b.1	UGUUGUCUCAAGCUUGCUGCC	21	752	28	41	16	41	27	17	33	31	29	20	36	27	28	35	36	27	28	39	17	18	16	26	30	18	40	24	22	30	33	24
osa-miR444b.2	UGCAGUUGUUGUCUCAAGCUU	21	14964	554	758	411	563	467	411	557	567	422	527	709	459	549	507	506	503	510	576	588	678	579	613	502	453	658	481	436	758	669	716
osa-miR444c.1	UGUUGUCUCAAGCUUGCUGCC	21	752	28	41	16	41	27	17	33	31	29	20	36	27	28	35	36	27	28	39	17	18	16	26	30	18	40	24	22	30	33	24
osa-miR444c.2	UGCAGUUGUUGUCUCAAGCUU	21	14964	554	758	411	563	467	411	557	567	422	527	709	459	549	507	506	503	510	576	588	678	579	613	502	453	658	481	436	758	669	716
osa-miR444d.1	UUGCUGCCUCAAGCUUGCUGC	21	6	2	2	1	0	0	0	2	0	0	0	0	0	0	0	0	0	1	2	0	1	0	0	0	0	0	0	0	0	0	0
osa-miR444d.2	UGCAGUUGCUGCCUCAAGCUU	21	3925	145	192	103	182	174	150	152	155	136	124	113	137	192	167	177	121	128	161	103	114	144	158	184	129	146	106	165	104	155	148
osa-miR444d.3	UUGUGGCUUUCUUGCAAGUUG	21	122	5	13	1	7	9	5	13	5	1	6	2	5	5	4	7	4	7	5	3	3	3	6	8	4	1	2	2	1	3	1
osa-miR444e	UGCAGUUGCUGCCUCAAGCUU	21	3925	145	192	103	182	174	150	152	155	136	124	113	137	192	167	177	121	128	161	103	114	144	158	184	129	146	106	165	104	155	148
osa-miR444f	UGCAGUUGUUGCCUCAAGCUU	21	54	2	5	1	2	1	2	1	0	4	1	3	1	2	3	3	3	1	4	1	4	1	2	3	1	1	2	1	0	2	5
osa-miR5071	UCAAGCAUCAUAUCGUGGACA	21	0	0	0	0	0	0	0	0	0	0	0	0	0	0	0	0	0	0	0	0	0	0	0	0	0	0	0	0	0	0	0
osa-miR5072	CGAUUCCCCAGCGGAGUCGCCA	22	0	0	0	0	0	0	0	0	0	0	0	0	0	0	0	0	0	0	0	0	0	0	0	0	0	0	0	0	0	0	0
osa-miR5073	GUUUGGUGAAUCGGAAACUAUUU	23	0	0	0	0	0	0	0	0	0	0	0	0	0	0	0	0	0	0	0	0	0	0	0	0	0	0	0	0	0	0	0
osa-miR5074	GAAGGCCACCGUCGGGAUCGC	21	0	0	0	0	0	0	0	0	0	0	0	0	0	0	0	0	0	0	0	0	0	0	0	0	0	0	0	0	0	0	0
osa-miR5075	UUCUCCGUCGCCGCCGUCCGC	21	0	0	0	0	0	0	0	0	0	0	0	0	0	0	0	0	0	0	0	0	0	0	0	0	0	0	0	0	0	0	0
osa-miR5076	GAAAUGGGAGCAGAGCAGGUUU	22	0	0	0	0	0	0	0	0	0	0	0	0	0	0	0	0	0	0	0	0	0	0	0	0	0	0	0	0	0	0	0
osa-miR5077	GUUCGCGUCGGGUUCACCA	19	0	0	0	0	0	0	0	0	0	0	0	0	0	0	0	0	0	0	0	0	0	0	0	0	0	0	0	0	0	0	0
osa-miR5078	CCUCGUUCGACCGUGGCAUUU	21	0	0	0	0	0	0	0	0	0	0	0	0	0	0	0	0	0	0	0	0	0	0	0	0	0	0	0	0	0	0	0
osa-miR5079a	UUUGGAUCUGUUAUUUUGGUAU	22	26	2	6	1	0	0	1	1	1	0	1	2	1	0	1	0	0	0	1	1	0	3	0	2	0	0	0	2	3	6	0
osa-miR5079b	UUUGGAUCUGUUAUUUUGGUAU	22	26	2	6	1	0	0	1	1	1	0	1	2	1	0	1	0	0	0	1	1	0	3	0	2	0	0	0	2	3	6	0
osa-miR5080	AAAAGGAUCAUACCGUGACAG	21	0	0	0	0	0	0	0	0	0	0	0	0	0	0	0	0	0	0	0	0	0	0	0	0	0	0	0	0	0	0	0
osa-miR5081	UAAUUUGUAGCAAAUUGAUAGU	22	0	0	0	0	0	0	0	0	0	0	0	0	0	0	0	0	0	0	0	0	0	0	0	0	0	0	0	0	0	0	0
osa-miR5082	UGCGAUGAUGGCCGCGCGGGUUCA	24	0	0	0	0	0	0	0	0	0	0	0	0	0	0	0	0	0	0	0	0	0	0	0	0	0	0	0	0	0	0	0
osa-miR5083	AGACUACAAUUAUCUGAUCA	20	79	4	10	1	5	2	5	3	1	6	3	0	1	10	6	5	3	0	3	0	0	1	4	4	6	1	6	3	0	0	1
osa-miR5143a	UGUGGUAUGUUGGCAAUGUAGGAA	24	1458	54	83	28	29	34	40	65	47	45	49	68	47	68	56	44	47	49	28	72	33	60	50	68	60	83	59	62	74	52	69
osa-miR5143b	UGUGGUAUGUUGGCAAUGUAGGAA	24	1458	54	83	28	29	34	40	65	47	45	49	68	47	68	56	44	47	49	28	72	33	60	50	68	60	83	59	62	74	52	69
osa-miR5144-3p	UCUCCUCAGCAGCACAAGAAG	21	69	3	6	1	5	2	6	1	2	3	1	3	6	3	4	1	2	1	0	2	2	2	1	3	5	5	2	2	2	1	2
osa-miR5144-5p	UUCUUGUGCUGCUGAAGAGAC	21	10158	376	565	247	507	441	384	398	402	277	289	385	342	405	433	475	345	350	385	289	337	265	561	565	371	375	247	334	339	324	333
osa-miR5145	ACCUGUUUGGAUUCUUGAGGGCUA	24	299	11	22	4	12	11	16	22	9	11	7	4	10	10	18	13	9	11	12	8	9	10	9	9	12	13	13	20	7	9	5
osa-miR5146	UUUAACUAAUGAACCGGCACCUAU	24	81	3	7	1	7	4	3	7	6	1	3	2	2	4	4	2	2	2	1	3	1	1	3	7	5	2	1	4	3	0	1
osa-miR5147	ACAACUCUUGUGGAUGGAGGG	21	71	3	7	1	1	1	3	3	7	2	0	0	2	5	1	4	2	2	5	1	2	1	3	0	4	0	3	5	3	6	5
osa-miR5148a	UGAGGGGUAGAAAUGUCAUAUCAU	24	1198	44	90	15	46	72	75	18	35	49	15	16	24	83	71	90	40	53	31	24	19	17	72	90	88	27	42	44	17	18	22
osa-miR5148b	UGAGGGGUAGAAAUGUCAUAUCAU	24	1198	44	90	15	46	72	75	18	35	49	15	16	24	83	71	90	40	53	31	24	19	17	72	90	88	27	42	44	17	18	22
osa-miR5148c	UGAGGGGUAGAAAUGUCAUAUCAU	24	1198	44	90	15	46	72	75	18	35	49	15	16	24	83	71	90	40	53	31	24	19	17	72	90	88	27	42	44	17	18	22
osa-miR5149	GAGGAGCUGUGACGAUUUGGGA	22	1	1	1	1	0	0	0	0	0	0	0	0	0	0	0	0	0	1	0	0	0	0	0	0	0	0	0	0	0	0	0
osa-miR5150-3p	AGAAGCUGCAGCUGUCAGAAGCUC	24	1539	57	89	36	89	79	81	48	62	57	40	64	36	77	60	63	52	51	47	45	56	46	53	65	50	50	61	55	58	50	44
osa-miR5150-5p	AGCUUCUGACAGCUGCAGUUUCUC	24	12295	455	707	257	707	637	646	408	459	355	280	293	257	605	523	543	403	339	446	370	388	425	574	509	535	511	420	449	385	420	408
osa-miR5151	UAAUGAUGUGGGUACGAAUGAA	22	207	8	14	1	10	10	9	12	6	5	10	7	1	6	8	11	7	7	6	6	11	6	8	9	8	13	4	14	2	6	5
osa-miR5152-3p	AGACCAUGCCUAUACCUACCA	21	21	1	2	1	1	0	0	1	1	0	1	1	1	1	0	1	0	2	1	1	2	0	1	1	1	1	2	0	0	0	1
osa-miR5152-5p	GUAGGGAUAGGCAUGAUCUCU	21	71	3	8	1	8	3	2	4	6	3	3	1	2	2	3	2	1	4	1	6	1	1	4	0	3	3	0	2	4	1	1
osa-miR5153	UGGAUUCCACUGACACGUAGACGU	24	604	22	67	7	30	45	46	12	12	11	11	8	15	36	51	67	23	16	11	8	7	13	25	37	44	9	16	20	8	10	13
osa-miR5154	AGCACCAGUUGACGUGACGCUGAG	24	158	6	12	1	10	9	12	6	5	4	6	3	7	9	7	4	2	6	2	4	8	1	7	7	11	7	3	9	2	1	6
osa-miR5155	ACUUUAAUACCAUUGGAAGAUUGC	24	0	0	0	0	0	0	0	0	0	0	0	0	0	0	0	0	0	0	0	0	0	0	0	0	0	0	0	0	0	0	0
osa-miR5156	AGCCUGUAAAACUGCAAAAAGGAA	24	418	15	26	8	26	21	16	22	15	10	10	10	8	19	15	22	20	24	15	15	11	16	21	16	13	11	14	15	8	9	16
osa-miR5157a-3p	AGAAGUUGUGGCUAUCAAAAAGUU	24	11	1	2	1	2	1	1	0	0	1	0	0	0	1	1	0	0	0	0	0	0	1	2	0	0	0	1	0	0	0	0
osa-miR5157a-5p	AACUUUUUAAUAGCUACAACUUCU	24	2	1	1	1	0	0	0	0	0	0	0	0	0	0	0	0	0	0	0	0	1	0	0	0	1	0	0	0	0	0	0
osa-miR5157b-3p	AGAAGUUGUGGCUAUCAAAAAGUU	24	11	1	2	1	2	1	1	0	0	1	0	0	0	1	1	0	0	0	0	0	0	1	2	0	0	0	1	0	0	0	0
osa-miR5157b-5p	AACUUUUUAAUAGCUACAACUUCU	24	2	1	1	1	0	0	0	0	0	0	0	0	0	0	0	0	0	0	0	0	1	0	0	0	1	0	0	0	0	0	0
osa-miR5158	UGAGCCACUGGGAUGAGGAUGAAU	24	70	3	6	1	0	4	2	3	1	1	3	3	2	1	3	4	6	5	1	2	4	1	4	2	3	4	4	3	3	0	1
osa-miR5159	AACUAGAGUGGGUCAACGGGUACC	24	418	15	25	7	15	7	17	18	11	16	7	20	9	25	19	15	14	11	14	15	16	15	10	17	13	24	13	23	19	16	19
osa-miR5160	CGAGAUCGAUGGUAUAUUUCUG	22	0	0	0	0	0	0	0	0	0	0	0	0	0	0	0	0	0	0	0	0	0	0	0	0	0	0	0	0	0	0	0
osa-miR5161	UCUGGAUCAGAGGGAGUAUA	20	84	3	9	1	0	3	2	3	4	2	0	2	2	5	2	6	2	2	2	1	2	2	4	5	4	9	4	3	3	8	2
osa-miR5162	AAAUGACCAAAAUACCCCUAGAAC	24	1	1	1	1	0	0	0	0	0	0	0	0	0	0	0	0	0	0	0	0	0	0	0	0	0	0	0	1	0	0	0
osa-miR5179	UUUUGCUCAAGACCGCGCAAC	21	1	1	1	1	0	0	0	0	0	0	0	0	0	0	0	0	0	0	0	0	0	0	0	0	0	0	0	0	0	0	1
osa-miR528-3p	CCUGUGCUUGCCUCUUCCAUU	21	60	3	7	1	0	0	1	1	1	4	2	3	3	0	0	1	3	1	1	7	2	5	0	2	1	1	0	2	7	7	5
osa-miR528-5p	UGGAAGGGGCAUGCAGAGGAG	21	893657	33098	136951	1062	1429	1381	1062	13984	9539	9210	31202	37404	32208	1535	3271	2455	17787	17466	11359	112840	108409	68741	4193	5195	2760	30918	13201	14875	113728	136951	90554
osa-miR529a	CUGUACCCUCUCUCUUCUUC	20	11	1	2	1	0	0	0	0	0	0	2	0	1	0	0	1	2	0	0	1	0	1	0	0	0	1	1	0	0	0	1
osa-miR529b	AGAAGAGAGAGAGUACAGCUU	21	32	2	5	1	0	0	0	0	1	0	2	4	2	4	0	0	0	0	0	2	0	5	0	0	1	1	1	0	3	1	5
osa-miR530-3p	AGGUGCAGAGGCAGAUGCAAC	21	14	1	2	1	1	1	1	0	2	1	0	0	0	1	0	0	1	1	0	0	0	1	0	0	1	2	0	1	0	0	0
osa-miR530-5p	UGCAUUUGCACCUGCACCUA	20	0	0	0	0	0	0	0	0	0	0	0	0	0	0	0	0	0	0	0	0	0	0	0	0	0	0	0	0	0	0	0
osa-miR531a	CUCGCCGGGGCUGCGUGCCGCCAU	24	0	0	0	0	0	0	0	0	0	0	0	0	0	0	0	0	0	0	0	0	0	0	0	0	0	0	0	0	0	0	0
osa-miR531b	CUCGCCGGGGCUGCGUGCCG	20	0	0	0	0	0	0	0	0	0	0	0	0	0	0	0	0	0	0	0	0	0	0	0	0	0	0	0	0	0	0	0
osa-miR531c	CUCGCCGGGGCUGCGUGCCGCCAU	24	0	0	0	0	0	0	0	0	0	0	0	0	0	0	0	0	0	0	0	0	0	0	0	0	0	0	0	0	0	0	0
osa-miR5337a	AAAUUACUUGUCGUUCUAGCU	21	0	0	0	0	0	0	0	0	0	0	0	0	0	0	0	0	0	0	0	0	0	0	0	0	0	0	0	0	0	0	0
osa-miR5337b	CUAGAACGGCAAGCAAUUUGA	21	0	0	0	0	0	0	0	0	0	0	0	0	0	0	0	0	0	0	0	0	0	0	0	0	0	0	0	0	0	0	0
osa-miR5338	UGAAGCUUCAGUUGGUUGUAU	21	0	0	0	0	0	0	0	0	0	0	0	0	0	0	0	0	0	0	0	0	0	0	0	0	0	0	0	0	0	0	0
osa-miR5339	CAGAUAGAGAAUCUUCUCAGA	21	9	2	3	1	0	0	0	0	0	0	0	0	0	0	0	2	3	0	0	0	0	0	0	2	0	0	0	0	0	1	1
osa-miR5340	UGAUGACGUGGAUGAAUUUCAAA	23	2	1	1	1	0	1	0	0	0	0	0	0	0	0	0	0	0	0	0	0	0	0	0	0	0	0	0	0	1	0	0
osa-miR535-3p	GUGCUUUCUCCCGUUGUCACU	21	120	5	10	1	10	10	5	1	1	4	6	6	8	6	5	7	8	1	3	3	0	3	4	5	5	1	4	2	7	2	3
osa-miR535-5p	UGACAACGAGAGAGAGCACGC	21	93119	3449	6668	1669	6426	5193	4738	3374	2819	2625	2631	3228	2780	4736	5010	5072	2568	2795	2317	2239	2316	1669	6668	5063	3958	3785	2289	2592	2271	1913	2044
osa-miR5484	AACCGAGCGCGCUGUUGAUUA	21	0	0	0	0	0	0	0	0	0	0	0	0	0	0	0	0	0	0	0	0	0	0	0	0	0	0	0	0	0	0	0
osa-miR5485	UGACAACUGGUAGCAGAGCAA	21	1	1	1	1	0	0	0	0	0	0	0	0	0	0	0	0	0	0	0	0	0	0	0	0	0	1	0	0	0	0	0
osa-miR5486	AGGGGCUUGCAUAUUCUACCA	21	17790	659	2423	42	109	202	163	744	863	2423	933	499	955	83	110	104	1344	1582	738	817	499	821	42	76	112	641	1378	1051	591	330	580
osa-miR5487	AAAGAUGUGCAUGUAGUUCCG	21	41678	1544	2793	200	363	310	274	2355	2554	2319	1761	2059	1657	266	200	204	1962	2191	2061	1984	2142	2199	241	213	234	1995	1902	2467	2274	2793	2698
osa-miR5488	UGAAGGCGACUGAUGAUUUCA	21	7655	284	650	27	45	32	53	561	650	477	275	359	254	52	30	42	408	468	461	254	335	324	43	27	32	466	430	532	303	381	361
osa-miR5489	CAGGUGUUCUCGAUGGCUUCC	21	1444	53	159	3	6	11	8	70	83	159	67	45	87	4	4	9	103	97	88	56	60	63	3	4	9	70	83	81	73	42	59
osa-miR5490	UUGGAUUUUUAUUUAGGACGG	21	1	1	1	1	0	0	0	0	0	0	0	0	0	0	0	0	0	0	0	0	0	0	0	0	0	0	0	0	0	1	0
osa-miR5491	UGAAAUGGAGGCUCGUUGUAC	21	1862	74	152	2	6	6	0	95	91	100	67	129	90	2	3	6	68	72	75	130	141	102	4	6	0	102	83	75	142	152	115
osa-miR5492	AGAAGGAGAAUAGAUAUGGUU	21	353	15	50	1	2	1	6	17	21	22	50	18	28	1	1	1	21	25	10	16	12	18	0	0	0	13	18	19	10	9	14
osa-miR5493	AGCCGGGCUCGGUCGCGCGUG	21	27	2	5	1	0	0	0	1	1	0	2	2	2	0	1	2	1	1	1	0	1	1	0	1	0	2	0	1	2	0	5
osa-miR5494	UUAUAGGAGGUAUAGACGGUA	21	11397	543	1484	1	34	24	21	1081	951	751	762	918	719	23	14	21	577	569	588	1377	1484	1478	2	0	0	0	1	2	0	0	0
osa-miR5495	AGAGGUCCGGAUCGAACGUAG	21	4384	169	478	2	14	3	5	478	433	421	131	161	131	4	6	2	285	325	340	114	128	135	5	0	4	283	253	325	116	172	110
osa-miR5496	CCAGCCGGUGGCAUAGUUCUC	21	2402	89	216	2	9	5	3	104	110	126	97	86	87	2	3	8	120	112	128	134	115	153	9	9	5	145	121	133	206	216	156
osa-miR5497	CAGAAUAUCUGGGACGAGCAU	21	215236	7972	16389	215	490	355	350	16019	16389	12641	11972	13214	11584	357	215	299	9177	9309	11050	10102	11328	11375	409	343	294	11452	7571	10032	12235	14756	11918
osa-miR5498	UGAGCUGUAACACUUGAAGAC	21	0	0	0	0	0	0	0	0	0	0	0	0	0	0	0	0	0	0	0	0	0	0	0	0	0	0	0	0	0	0	0
osa-miR5499	GAAGGAAGAAUCGUUAUGGAA	21	1222	45	79	1	4	8	1	37	64	71	62	49	70	4	5	6	70	79	76	72	65	69	1	5	2	70	60	76	51	72	73
osa-miR5500	AUCACUGAUGAAAUCUUGCGGC	22	1	1	1	1	0	0	0	0	0	0	0	0	0	0	0	0	0	0	0	0	0	0	0	0	0	0	1	0	0	0	0
osa-miR5501	UCUUGUGGCUAGAAGGGUGAG	21	0	0	0	0	0	0	0	0	0	0	0	0	0	0	0	0	0	0	0	0	0	0	0	0	0	0	0	0	0	0	0
osa-miR5502	UACGGAUACGGAUACGCGAUAC	22	2	1	1	1	0	0	0	0	0	0	0	0	0	1	0	0	0	0	1	0	0	0	0	0	0	0	0	0	0	0	0
osa-miR5503	UUCGGAUCUUUCUAGAGGCAUU	22	259	10	31	1	1	2	5	3	6	2	8	13	3	5	5	3	5	6	7	19	18	29	5	5	4	14	6	4	27	23	31
osa-miR5504	AGUGACGGGAGGACUGCAAGG	21	2	1	1	1	0	0	0	0	0	0	0	0	0	0	0	1	0	0	0	0	0	0	0	0	0	1	0	0	0	0	0
osa-miR5505	GAGGAUUCGGUAUUGAUCGCUA	22	24	2	3	1	3	3	3	0	3	2	1	0	1	0	1	0	0	0	1	0	1	0	0	1	0	1	1	2	0	0	0
osa-miR5506	UGGAUCGCUUCGUCUGAUGGU	21	3251	120	285	1	5	4	3	165	194	157	174	221	155	5	8	2	119	161	166	183	188	164	5	1	2	173	124	168	217	285	202
osa-miR5507	AAUGAGAAUGAUGACCCGGUG	21	2262	84	186	5	21	18	9	186	160	160	120	151	107	5	6	7	112	115	126	90	126	101	12	7	10	123	101	90	85	116	98
osa-miR5508	UAGAUGGCUGAUCUGGUGUGG	21	207	8	13	2	9	7	4	11	13	7	12	9	11	5	7	9	8	6	5	3	7	6	10	7	9	6	11	11	8	4	2
osa-miR5509	UAGGCAUUUUCUCUUGGCAUG	21	11389	422	1296	2	9	14	9	1294	1296	948	530	615	455	8	6	4	487	559	596	373	467	499	7	4	2	554	405	546	519	667	516
osa-miR5510	AGGCUGAUCCACUCCAGAGGA	21	27	2	3	1	0	2	0	3	2	1	1	0	0	0	0	1	1	2	0	1	2	0	0	0	2	3	0	0	3	3	0
osa-miR5511	CAUAUCCCAGCUGUUUCGGCC	21	302	15	26	1	0	0	2	18	17	19	18	12	17	0	0	0	26	22	14	15	13	18	0	0	1	11	7	13	19	18	22
osa-miR5512a	UAGGAUAUGGUAAUGCUAAAA	21	87	3	7	1	4	2	6	0	3	5	2	6	6	7	3	1	3	3	2	3	3	2	3	1	2	6	3	1	4	4	2
osa-miR5512b	UAGGAUAUGGUAAUGCUAAAA	21	87	3	7	1	4	2	6	0	3	5	2	6	6	7	3	1	3	3	2	3	3	2	3	1	2	6	3	1	4	4	2
osa-miR5513	UAACAAAGGACAACAGACUGA	21	145	5	10	1	5	3	9	5	3	4	5	7	1	9	10	9	4	7	4	6	4	2	3	7	10	10	3	8	3	3	1
osa-miR5514	UCCCAGAGCUUUGGCCGUCGC	21	624	24	53	1	1	1	2	36	42	46	18	40	25	0	1	1	23	27	34	29	39	49	2	1	1	30	18	19	53	49	37
osa-miR5515	CCGAUGGUUGUUCUACAGGUG	21	873	34	66	2	4	3	2	44	39	51	41	42	44	3	3	3	36	42	43	61	66	49	2	0	4	51	41	25	65	58	51
osa-miR5516a	CUCAUUGCUUCGGUAGGCUGG	21	5648	209	411	20	31	21	28	292	270	317	179	262	232	23	23	21	276	300	359	293	362	257	26	23	20	274	246	340	403	411	359
osa-miR5516b	CUCAUUGCUUCGGUAGGCUGG	21	5648	209	411	20	31	21	28	292	270	317	179	262	232	23	23	21	276	300	359	293	362	257	26	23	20	274	246	340	403	411	359
osa-miR5517	UGCAUCACGGCGCAUAUGUAG	21	408	16	32	1	1	1	4	32	30	21	21	26	17	2	0	1	20	18	26	13	21	25	2	1	1	20	17	25	18	29	16
osa-miR5518	AUACUCAAACAGGGCAUUGCA	21	293	11	29	1	1	2	2	29	20	28	17	20	10	1	1	1	13	13	14	15	14	9	1	1	0	15	20	13	10	14	9
osa-miR5519	UGGCAGAAGUACUGGACUUAG	21	7728	286	570	16	46	28	32	535	570	430	399	531	460	25	16	25	336	334	326	346	355	409	26	25	20	383	309	329	481	481	471
osa-miR5521	AGUGGCUGCAUAUCUGAUGAG	21	754	30	61	1	3	1	4	52	30	52	26	27	21	0	0	1	44	41	39	25	20	31	6	7	4	59	61	54	53	57	36
osa-miR5522	AACAAUAGGAAUGGGAGGCAU	21	123	6	14	1	0	0	2	2	7	9	7	8	9	0	0	0	3	11	6	11	1	14	0	1	1	3	2	4	9	1	12
osa-miR5523	UGAGGAGGAACAUAUUUACUAG	22	31	2	5	1	0	1	0	1	1	1	0	1	1	0	0	0	1	1	2	2	3	1	2	0	0	0	1	0	3	4	5
osa-miR5524	UGGAAAAUGUGUUCAUGACGG	21	0	0	0	0	0	0	0	0	0	0	0	0	0	0	0	0	0	0	0	0	0	0	0	0	0	0	0	0	0	0	0
osa-miR5525	UGAACCUUGGGAGCGAUCUGAA	22	15	1	3	1	0	0	0	1	0	1	1	1	0	1	0	0	0	2	0	0	0	2	0	1	1	0	0	0	0	3	1
osa-miR5526	AAAGGUAGAGUCAGGUAUGAG	21	0	0	0	0	0	0	0	0	0	0	0	0	0	0	0	0	0	0	0	0	0	0	0	0	0	0	0	0	0	0	0
osa-miR5527	UCUCAGCCAGGGCAGUAACAG	21	2980	110	282	7	26	17	9	257	282	172	133	166	142	17	12	13	142	160	163	114	144	124	14	13	7	217	114	157	122	152	91
osa-miR5528	AAGACGGUUUUAGAUGUUGCC	21	296	12	35	1	0	3	3	26	29	35	15	26	16	2	1	1	18	16	13	4	7	11	0	1	1	8	14	19	3	7	17
osa-miR5529	GUUUCAUCCAUGGACACCGCA	21	363	16	56	1	1	2	0	32	53	56	15	25	18	0	1	1	35	15	20	1	4	10	1	0	0	25	14	21	4	8	1
osa-miR5530	AGUGGUGUCGUAUUACCUGCC	21	47	3	7	1	0	0	0	2	2	3	2	3	3	0	0	0	5	1	7	1	2	2	0	0	0	2	2	3	6	1	0
osa-miR5531	ACUGACUGCCUUGAGCUCCGGG	22	0	0	0	0	0	0	0	0	0	0	0	0	0	0	0	0	0	0	0	0	0	0	0	0	0	0	0	0	0	0	0
osa-miR5532	AUGGAAUAUAUGACAAAGGUGG	22	18	2	5	1	1	1	0	0	0	0	0	0	1	0	0	0	0	0	1	0	3	5	1	0	1	0	1	0	1	1	1
osa-miR5533	CUUUGCCAGAAGCCCUCAUGG	21	0	0	0	0	0	0	0	0	0	0	0	0	0	0	0	0	0	0	0	0	0	0	0	0	0	0	0	0	0	0	0
osa-miR5534a	UGACGACAACAGCUAGAAUGG	21	2	1	1	1	1	0	0	0	0	0	0	0	0	0	0	0	1	0	0	0	0	0	0	0	0	0	0	0	0	0	0
osa-miR5534b	CGAUGACAACAGCUAGAAUGG	21	0	0	0	0	0	0	0	0	0	0	0	0	0	0	0	0	0	0	0	0	0	0	0	0	0	0	0	0	0	0	0
osa-miR5535	UCUGCGUGAUUGAAGUCUGCAU	22	0	0	0	0	0	0	0	0	0	0	0	0	0	0	0	0	0	0	0	0	0	0	0	0	0	0	0	0	0	0	0
osa-miR5536	AAUGGUAGUGACAUUAUGGUAG	22	0	0	0	0	0	0	0	0	0	0	0	0	0	0	0	0	0	0	0	0	0	0	0	0	0	0	0	0	0	0	0
osa-miR5537	AAUGUUUGUAUGGAUCGUUUGU	22	0	0	0	0	0	0	0	0	0	0	0	0	0	0	0	0	0	0	0	0	0	0	0	0	0	0	0	0	0	0	0
osa-miR5538	ACUGAACUCAAUCACUUGCUGC	22	22	2	4	1	0	0	1	0	0	0	0	0	0	0	0	0	1	0	1	1	2	3	2	0	0	0	1	2	4	2	2
osa-miR5539a	AAGAAAACGGAUGCGCGUGCUA	22	3	2	2	1	0	1	0	0	0	0	0	0	0	2	0	0	0	0	0	0	0	0	0	0	0	0	0	0	0	0	0
osa-miR5539b	AAGAAAACGGAUGCGCGUGCUA	22	3	2	2	1	0	1	0	0	0	0	0	0	0	2	0	0	0	0	0	0	0	0	0	0	0	0	0	0	0	0	0
osa-miR5540	UUGUGCGAGAUCGACGGUAUA	21	61	2	6	1	3	2	3	1	3	2	6	3	2	3	0	2	0	1	4	4	2	2	1	1	2	4	1	4	1	3	1
osa-miR5541	UCAAGUGGUGUACUCUAAAGA	21	0	0	0	0	0	0	0	0	0	0	0	0	0	0	0	0	0	0	0	0	0	0	0	0	0	0	0	0	0	0	0
osa-miR5542	UUUGAGAAGGUAUCAUGAGAU	21	1	1	1	1	0	0	1	0	0	0	0	0	0	0	0	0	0	0	0	0	0	0	0	0	0	0	0	0	0	0	0
osa-miR5543	UAUGAAUGGUAUAUUUUCUUG	21	1	1	1	1	0	0	0	0	0	0	0	0	0	0	0	0	1	0	0	0	0	0	0	0	0	0	0	0	0	0	0
osa-miR5544	AGAACACGGAGUAGAAGUUGGU	22	1	1	1	1	0	0	0	0	0	0	0	0	0	0	0	0	0	0	0	0	0	1	0	0	0	0	0	0	0	0	0
osa-miR5788	UGGAUGUGACAUACUCUAGUA	21	190	7	19	1	3	2	2	6	7	5	14	17	9	1	1	1	4	4	6	7	12	11	4	1	2	3	8	10	14	17	19
osa-miR5789	UGACUGAGCUUCGUUCGGUAU	21	4207	156	458	16	18	33	30	221	373	458	215	160	149	24	18	35	221	292	247	173	96	152	16	28	28	220	248	309	164	80	199
osa-miR5790	AAGACGAUCCUAGCAGAGCUUCAU	24	821	30	76	1	1	2	3	18	17	14	70	76	60	3	3	2	31	31	27	75	45	76	4	3	1	19	22	23	66	62	67
osa-miR5791	UUGCAGGAGACUAGAGACCAG	21	85896	3181	7043	120	280	218	181	5275	5093	3684	4610	5475	4066	193	120	138	3220	3247	3478	4770	5109	5138	233	183	147	4869	3117	4019	5742	7043	6248
osa-miR5792	GAUGACAGCGGUGGUUCGGACAUC	24	8306	519	3701	1	1	0	1	1	11	2	3056	1523	3701	1	1	1	0	0	1	0	0	0	0	2	0	0	2	0	1	0	1
osa-miR5793	CGAGGACGAGAUACAGUGCAG	21	45933	1701	3915	128	243	190	194	3915	3567	3134	1761	2190	1783	154	135	147	2188	2210	2398	1942	2093	2235	156	129	128	3019	1948	2250	2453	3137	2234
osa-miR5794	UGAGGAAUCACUAGUAGUCGU	21	71399	2644	3650	1826	2580	1897	2051	2100	2730	1826	2264	2823	2204	2781	2355	2694	2384	2481	2698	2575	3141	2580	3650	2965	2569	3136	2270	2957	3305	3525	2858
osa-miR5795	AUGUCGAGGUCGAGUUCCCGGC	22	0	0	0	0	0	0	0	0	0	0	0	0	0	0	0	0	0	0	0	0	0	0	0	0	0	0	0	0	0	0	0
osa-miR5796	UCAUUCAGGAUUGAAGCCGCC	21	5097	189	485	5	21	10	23	485	407	385	218	345	235	15	12	7	272	273	328	182	204	202	21	16	5	324	235	243	215	221	193
osa-miR5797	UCGUGGGAUUUAUGCAGUUAA	21	5866	217	479	4	14	18	20	402	363	291	284	398	275	9	12	7	259	266	338	278	304	296	12	4	6	276	233	278	354	479	390
osa-miR5798	CUGGACUACAAGAUCCCGGAU	21	3419	127	289	5	8	19	12	122	197	217	192	118	140	15	5	13	152	185	202	180	138	258	9	15	13	124	197	185	223	191	289
osa-miR5799	AAGACGAAUAAUCAAACGUUGGAC	24	40	2	5	1	1	1	3	0	2	2	2	0	1	3	3	1	1	1	0	3	3	1	0	5	2	0	3	0	0	1	1
osa-miR5800	CCCGGCUAUCGGAACGGCUGC	21	5887	218	857	7	20	24	16	358	221	857	246	209	384	11	7	8	449	498	426	242	190	313	10	7	10	192	308	337	229	158	157
osa-miR5801	ACCAAAUCGUUUUCGAUCGUUGGA	24	1167	43	91	12	61	79	74	23	43	54	41	12	33	71	64	65	37	29	33	36	16	32	26	55	91	20	44	40	27	26	35
osa-miR5802	AUGGACUGUACUUUGUAAAGCGGA	24	1260	47	70	19	53	57	55	44	51	37	46	30	44	48	56	46	32	19	37	38	70	45	58	70	54	45	51	42	41	50	41
osa-miR5803	ACCACUGUAGACGCUACGUGUGAG	24	256	9	20	3	17	17	13	11	11	13	10	6	8	18	10	15	9	3	3	3	9	6	8	20	15	6	4	5	3	4	9
osa-miR5804	UGCGAAGUAGAGAUGCCGACU	21	99	4	6	1	4	3	6	4	5	6	2	6	2	2	2	3	4	4	5	6	1	0	2	5	5	3	5	4	2	3	5
osa-miR5805	ACGAGUGAUGGCGGCGUAUACCUG	24	1099	41	72	25	50	45	35	40	42	37	28	52	36	33	35	33	32	29	28	39	39	53	30	46	25	63	42	46	72	51	38
osa-miR5806	ACAGGCAAAGACAAUGACGGC	21	17788	659	1317	64	144	132	122	724	749	1317	924	722	1079	90	79	105	998	1177	868	1019	879	1111	64	76	77	551	955	972	1088	795	971
osa-miR5807	AGGAGGUCUGGAGAGUUAUGUGGC	24	2563	95	144	64	96	75	78	85	64	75	70	71	98	85	98	92	67	72	82	140	136	114	119	88	77	117	92	96	117	144	115
osa-miR5808	ACUAAAUCGUUUCUGAUCGUUGGA	24	124	5	9	1	5	4	4	6	7	2	7	7	3	2	5	6	0	1	6	7	3	5	9	4	5	6	4	2	9	4	1
osa-miR5809	UCGUCGCCGGCGACCACAGC	20	1	1	1	1	0	0	0	0	0	0	0	0	0	0	0	0	0	0	0	0	0	0	0	0	0	0	0	0	0	0	1
osa-miR5810	ACGGAACCCUAAUGGCGAUGGCAU	24	275	10	22	2	5	8	15	2	6	7	10	7	9	13	19	15	13	12	9	8	9	9	22	2	19	8	11	10	16	3	8
osa-miR5811	CCUAACCUAGGAGUUCGAUGGGAC	24	68	3	7	1	3	2	1	2	2	3	5	7	3	1	2	4	0	1	1	3	0	7	0	1	1	6	1	0	2	3	7
osa-miR5812	AGCAACGAUUUUAAGAUUGUGGCA	24	11	1	2	1	0	2	0	0	1	0	0	1	1	1	2	0	0	0	0	0	0	0	0	1	1	0	1	0	0	0	0
osa-miR5813	AAGCAGCGACUCUGGUCAUGGA	22	292	11	20	6	11	18	13	8	10	9	14	6	9	16	12	11	9	6	8	16	11	15	7	6	7	8	8	9	20	10	15
osa-miR5814	AAUCAAGUUAGGAACCAUGCAAGU	24	672	25	40	15	33	15	29	40	29	17	17	26	24	22	23	15	27	16	25	28	31	26	21	17	15	30	22	17	29	38	40
osa-miR5815	AAUGUUAUGGACACUAGAUGACAU	24	204	8	15	1	8	11	14	5	8	7	3	1	6	9	13	9	6	10	5	8	2	7	6	6	13	6	15	8	4	2	12
osa-miR5816	UAGGAGUGUUUGUAGGAGCGCCAC	24	198	7	19	1	6	10	13	5	13	2	1	6	6	19	12	9	10	7	8	1	8	2	7	12	12	1	9	5	4	4	6
osa-miR5817	AUCGAAUUUGAAAGAAAAAGGUAU	24	239	9	19	3	16	10	12	5	7	9	11	9	3	19	8	5	11	6	5	11	9	7	8	15	9	7	5	7	6	7	12
osa-miR5818	UCGAACUAGAAGGGCCAGGUU	21	32766	1214	3046	49	133	98	76	3046	2893	2072	1478	1808	1400	73	49	58	1646	1614	1649	1315	1515	1394	85	78	63	2292	1527	1816	1389	1837	1362
osa-miR5819	AGGACGAGGGGAACGGCGGCG	21	82	3	7	1	7	4	4	2	1	4	6	2	1	3	5	3	0	4	3	2	3	5	2	4	3	5	2	1	3	2	1
osa-miR5820	UGGCAGAGAUUGAUCGAGGAA	21	5092	189	350	25	44	34	28	346	312	252	252	350	237	27	26	34	222	221	249	247	270	273	45	28	25	299	200	201	298	302	270
osa-miR5821	UGGACGGAGCGAUGGUGGGCG	21	166	6	12	1	8	6	6	7	4	10	3	4	7	4	9	5	6	5	9	7	2	1	12	11	9	5	2	3	9	6	6
osa-miR5822	UGUCUGCUCGAUGUCAGGUUG	21	87	4	12	1	1	0	1	6	12	7	3	3	2	0	0	0	8	3	4	4	6	5	2	0	0	4	3	3	2	1	7
osa-miR5823	AAGGAAUUGGGUCUAAUCUCUUCC	24	80	3	7	1	1	2	0	4	2	3	5	1	1	3	2	0	6	4	3	3	1	6	0	3	4	3	7	7	1	1	7
osa-miR5824	AGUCUGAUAAGAAGUCAAUGGCGU	24	24	2	4	1	0	3	2	0	0	0	0	1	3	4	3	2	1	0	0	0	0	0	1	0	0	0	0	3	0	0	1
osa-miR5825	AAAACAUCUGAUAACCUGAAACGG	24	478	18	54	2	10	10	15	13	16	18	21	39	42	8	15	13	12	2	8	20	28	21	7	4	9	6	9	9	32	54	37
osa-miR5826	UAGCCCAAAGUGAGAAGAGUGGGU	24	102	4	9	1	3	2	4	5	2	2	0	2	2	9	5	4	4	3	5	2	2	5	5	3	1	4	8	5	2	7	6
osa-miR5827	UUUGUUGCAAUUUGGACUACC	21	54	2	5	1	1	3	4	3	1	2	3	4	5	2	1	0	1	2	3	0	2	1	3	4	2	0	1	3	1	1	1
osa-miR5828	UUACGGCAUUAAAAGUAAAUC	21	0	0	0	0	0	0	0	0	0	0	0	0	0	0	0	0	0	0	0	0	0	0	0	0	0	0	0	0	0	0	0
osa-miR5829	AUCAGGACCAGUAGGCGAUGGUAA	24	0	0	0	0	0	0	0	0	0	0	0	0	0	0	0	0	0	0	0	0	0	0	0	0	0	0	0	0	0	0	0
osa-miR5830	AUGUAGAUGAGGUGAUGUUACACA	24	98	4	10	1	1	1	1	1	5	3	9	3	3	1	2	4	4	3	2	7	4	9	1	0	1	2	3	2	10	9	7
osa-miR5831	UAGUCAAACUUAGAAUAGUUGGAC	24	13	1	2	1	1	0	1	0	0	0	2	0	1	1	0	0	0	1	0	1	1	0	0	1	0	1	2	0	0	0	0
osa-miR5832	UUGGCGGAGCGGUUGCUGUCA	21	927	34	76	1	2	2	1	75	76	62	23	28	34	1	1	1	47	35	51	43	55	47	2	1	1	55	64	48	52	72	48
osa-miR5833	UCCUCCUCGGGCUCAUCGGGC	21	0	0	0	0	0	0	0	0	0	0	0	0	0	0	0	0	0	0	0	0	0	0	0	0	0	0	0	0	0	0	0
osa-miR5834	ACGGAUGUAGAAAUUGGUGAU	21	762	28	69	1	1	7	9	19	30	69	53	16	54	3	4	10	37	53	41	50	36	53	1	3	5	14	44	42	41	16	51
osa-miR5835	ACGAAACCAUAGGGAUUUUGGCAU	24	5	1	2	1	0	2	0	0	0	0	0	1	0	1	1	0	0	0	0	0	0	0	0	0	0	0	0	0	0	0	0
osa-miR5836	UGAGCAGCCGGACCAUGGGAU	21	943	36	76	1	3	4	4	64	73	69	49	55	37	0	1	3	39	45	45	41	46	39	4	1	4	76	41	53	49	56	42
osa-miR5837.1	AUGUUGGAAUGACAUGCAGCU	21	0	0	0	0	0	0	0	0	0	0	0	0	0	0	0	0	0	0	0	0	0	0	0	0	0	0	0	0	0	0	0
osa-miR5837.2	GGUGAUGUGGAGCGUUCGGCA	21	1698	63	200	12	19	28	24	75	94	200	55	38	69	19	16	18	131	140	62	61	56	59	13	15	12	79	138	120	59	35	63
osa-miR6245	AGUAUAGGUGUCGGCUCUAUU	21	0	0	0	0	0	0	0	0	0	0	0	0	0	0	0	0	0	0	0	0	0	0	0	0	0	0	0	0	0	0	0
osa-miR6246	UUGGGGAUUUCCUGCCGGAGGAA	23	5	1	1	1	0	0	0	0	0	0	0	0	0	0	1	1	0	1	0	0	0	0	0	1	0	0	0	1	0	0	0
osa-miR6247	UGGCUGAUUGACCUAAUGGCA	21	35	2	4	1	2	4	3	1	2	2	2	0	2	3	0	1	1	0	1	0	0	0	0	4	1	2	0	2	1	1	0
osa-miR6248	UAUUUGAGGAUGGAGGUAGUA	21	17	1	2	1	0	0	0	2	2	0	0	1	0	0	2	0	2	0	0	0	1	0	0	1	1	2	1	1	0	0	1
osa-miR6249a	CGUGAAGAGCUCGCCGGCGGC	21	2	1	1	1	0	0	0	0	1	0	0	0	0	0	0	1	0	0	0	0	0	0	0	0	0	0	0	0	0	0	0
osa-miR6249b	CGUGAAGAGCUCGCCGGCGGC	21	2	1	1	1	0	0	0	0	1	0	0	0	0	0	0	1	0	0	0	0	0	0	0	0	0	0	0	0	0	0	0
osa-miR6250	GGGGAUAGAUCGACGCGUCAAG	22	0	0	0	0	0	0	0	0	0	0	0	0	0	0	0	0	0	0	0	0	0	0	0	0	0	0	0	0	0	0	0
osa-miR6251	UGUGUAGCCACAUUGUAAGGG	21	9	1	2	1	1	0	2	0	0	1	0	0	0	1	0	0	0	0	0	0	1	0	0	0	1	0	1	0	0	1	0
osa-miR6252	AUUCGUUGUAUUAAGAGAGGGUU	23	1	1	1	1	0	0	0	0	0	0	1	0	0	0	0	0	0	0	0	0	0	0	0	0	0	0	0	0	0	0	0
osa-miR6253	GAGGAAAGUGGGCAGUUGGGUU	22	0	0	0	0	0	0	0	0	0	0	0	0	0	0	0	0	0	0	0	0	0	0	0	0	0	0	0	0	0	0	0
osa-miR6254	UGCUCCGGAUAUUAUGGCAUG	21	200	8	17	2	6	6	4	0	5	3	14	7	9	11	5	7	12	4	6	7	6	6	9	2	8	9	9	17	10	6	12
osa-miR6255	UGGGAAAAAUGGGCAGUUGAGU	22	0	0	0	0	0	0	0	0	0	0	0	0	0	0	0	0	0	0	0	0	0	0	0	0	0	0	0	0	0	0	0
osa-miR6256	GUAGUACUCGGUUGUAGGUGUA	22	0	0	0	0	0	0	0	0	0	0	0	0	0	0	0	0	0	0	0	0	0	0	0	0	0	0	0	0	0	0	0
osa-miR7692-3p	UGACUUGGCAUGCUUACGUGGCAC	24	0	0	0	0	0	0	0	0	0	0	0	0	0	0	0	0	0	0	0	0	0	0	0	0	0	0	0	0	0	0	0
osa-miR7692-5p	GAUCCAAAAAAGUGCCACGUGAGC	24	0	0	0	0	0	0	0	0	0	0	0	0	0	0	0	0	0	0	0	0	0	0	0	0	0	0	0	0	0	0	0
osa-miR7693-3p	GACGUCCAUCGAUGAAGAGCGA	22	0	0	0	0	0	0	0	0	0	0	0	0	0	0	0	0	0	0	0	0	0	0	0	0	0	0	0	0	0	0	0
osa-miR7693-5p	GUUUCCGCUCUUCAUCGAUGGCUG	24	1	1	1	1	0	0	0	1	0	0	0	0	0	0	0	0	0	0	0	0	0	0	0	0	0	0	0	0	0	0	0
osa-miR7694-3p	CCAUAUUCGUAGUGCUAGGUGG	22	0	0	0	0	0	0	0	0	0	0	0	0	0	0	0	0	0	0	0	0	0	0	0	0	0	0	0	0	0	0	0
osa-miR7694-5p	AACCUAGUACUGGAUUAGUCACCA	24	3	1	1	1	0	1	0	0	0	0	0	0	0	1	0	0	0	0	0	0	0	0	0	0	0	0	1	0	0	0	0
osa-miR7695-3p	ACGUGAUGUGCCACGUAGGCA	21	1	1	1	1	0	0	0	0	0	0	0	0	0	0	0	0	0	0	0	0	0	0	0	0	0	0	0	0	0	1	0
osa-miR7695-5p	UGCCUAUGUGGCACGCCACGUGAA	24	0	0	0	0	0	0	0	0	0	0	0	0	0	0	0	0	0	0	0	0	0	0	0	0	0	0	0	0	0	0	0
osa-miR810a	UCAUAAGCCCACCACAUGUGG	21	2	1	1	1	0	0	0	1	0	0	0	0	0	0	0	0	0	0	0	0	0	0	0	0	1	0	0	0	0	0	0
osa-miR810b.1	UGAACACCGAUAUGCGUCAUC	21	50	3	4	1	0	0	1	0	1	4	2	2	3	0	1	0	4	3	3	3	3	3	3	0	0	2	2	2	2	3	3
osa-miR810b.2	AAGUGAUUUAAUUAUGCCGUU	21	3	1	1	1	0	0	0	0	0	0	0	0	0	0	0	0	0	0	1	1	0	0	0	0	0	0	0	1	0	0	0
osa-miR812a	GACGGACGGUUAAACGUUGGAC	22	0	0	0	0	0	0	0	0	0	0	0	0	0	0	0	0	0	0	0	0	0	0	0	0	0	0	0	0	0	0	0
osa-miR812b	GACGGACGGUUAAACGUUGGAC	22	0	0	0	0	0	0	0	0	0	0	0	0	0	0	0	0	0	0	0	0	0	0	0	0	0	0	0	0	0	0	0
osa-miR812c	GACGGACGGUUAAACGUUGGAC	22	0	0	0	0	0	0	0	0	0	0	0	0	0	0	0	0	0	0	0	0	0	0	0	0	0	0	0	0	0	0	0
osa-miR812d	GACGGACGGUUAAACGUUGGAC	22	0	0	0	0	0	0	0	0	0	0	0	0	0	0	0	0	0	0	0	0	0	0	0	0	0	0	0	0	0	0	0
osa-miR812e	GACGGACGGUUAAACGUUGGAC	22	0	0	0	0	0	0	0	0	0	0	0	0	0	0	0	0	0	0	0	0	0	0	0	0	0	0	0	0	0	0	0
osa-miR812f	ACGGAUGAUUAAAGUUGGACACGG	24	10488	388	632	249	427	348	339	632	615	446	311	336	284	325	251	278	361	351	413	381	429	452	344	257	249	507	437	436	410	455	414
osa-miR812g	AAGACGGAUGAUUAAAGUUGGACA	24	49649	1839	2268	1267	2207	1887	1959	1918	2068	1573	1485	1473	1267	2267	1661	1842	1695	1557	1859	1826	2070	1968	2099	1769	1805	1836	1783	1970	1837	1700	2268
osa-miR812h	AAGACGGAUGAUUAAAGUUGGACA	24	49649	1839	2268	1267	2207	1887	1959	1918	2068	1573	1485	1473	1267	2267	1661	1842	1695	1557	1859	1826	2070	1968	2099	1769	1805	1836	1783	1970	1837	1700	2268
osa-miR812i	AAGACGGAUGAUUAAAGUUGGACA	24	49649	1839	2268	1267	2207	1887	1959	1918	2068	1573	1485	1473	1267	2267	1661	1842	1695	1557	1859	1826	2070	1968	2099	1769	1805	1836	1783	1970	1837	1700	2268
osa-miR812j	AAGACGGAUGAUUAAAGUUGGACA	24	49649	1839	2268	1267	2207	1887	1959	1918	2068	1573	1485	1473	1267	2267	1661	1842	1695	1557	1859	1826	2070	1968	2099	1769	1805	1836	1783	1970	1837	1700	2268
osa-miR812k	ACGAACGGUUAAAGUUGGACGCGG	24	109	4	10	1	3	3	5	0	2	4	2	3	1	7	3	8	5	3	3	7	2	1	8	6	10	6	0	3	6	7	1
osa-miR812l	ACGAACGGUUAAAGUUGGACGCGG	24	109	4	10	1	3	3	5	0	2	4	2	3	1	7	3	8	5	3	3	7	2	1	8	6	10	6	0	3	6	7	1
osa-miR812m	ACGAACGGUUAAAGUUGGACGCGG	24	109	4	10	1	3	3	5	0	2	4	2	3	1	7	3	8	5	3	3	7	2	1	8	6	10	6	0	3	6	7	1
osa-miR812n-3p	ACGGAAAAUCAUGGCUGCACUUAA	24	11579	429	623	263	540	589	623	394	376	355	297	263	270	574	466	604	415	387	404	405	377	432	543	505	512	420	399	369	333	390	337
osa-miR812n-5p	AAGUGCAGCCAUGAGUUUCCGUGC	24	85	4	9	1	2	6	6	9	1	1	0	2	1	6	5	5	2	3	3	3	3	5	2	2	3	0	4	0	2	3	6
osa-miR812o-3p	GAACGGUCAAAUGUUAGACACGGA	24	114	4	13	1	9	8	13	3	3	3	2	7	2	3	3	10	4	3	6	3	2	1	3	2	6	3	5	7	1	1	1
osa-miR812o-5p	CGUGUUCAACGUUUGACUGUC	21	0	0	0	0	0	0	0	0	0	0	0	0	0	0	0	0	0	0	0	0	0	0	0	0	0	0	0	0	0	0	0
osa-miR812p	GACGGACGAUUAAAGUUGGGCAUG	24	611	23	33	14	27	21	27	27	32	33	14	19	16	14	20	14	23	20	33	21	22	24	21	14	23	31	24	23	20	27	21
osa-miR812q	ACGUUGGGUACGAAUAUCUACGGC	24	83	3	6	2	5	2	2	2	6	3	2	4	2	4	3	5	4	2	4	2	2	2	4	3	2	2	3	4	4	0	5
osa-miR812r	ACGUUAGACACGAAUUUCUACGGC	24	80	3	7	1	7	1	5	3	4	2	3	2	6	2	2	1	1	6	5	6	4	1	2	2	0	3	2	1	3	3	3
osa-miR812s	AAGACGGACAAUCAAACGUUGGAC	24	158	6	16	2	3	14	12	2	6	5	6	6	6	9	5	9	3	4	3	4	3	6	6	6	16	4	2	8	4	3	3
osa-miR812t	ACGGAAAAUCAUGGCUGCACUUAA	24	11579	429	623	263	540	589	623	394	376	355	297	263	270	574	466	604	415	387	404	405	377	432	543	505	512	420	399	369	333	390	337
osa-miR812u	ACGGAAAAUCAUGGCUGCACUUAA	24	11579	429	623	263	540	589	623	394	376	355	297	263	270	574	466	604	415	387	404	405	377	432	543	505	512	420	399	369	333	390	337
osa-miR812v	AUGGCUGCACUUAAAAUGGGACGG	24	1545	57	76	37	61	76	70	67	61	59	43	54	37	58	55	57	52	42	42	43	58	48	68	64	74	72	57	63	53	52	59
osa-miR814a	CACUUCAUAGUACAACGAAUCU	22	0	0	0	0	0	0	0	0	0	0	0	0	0	0	0	0	0	0	0	0	0	0	0	0	0	0	0	0	0	0	0
osa-miR814b	CACUUCAUAGUACAACGAAUCU	22	0	0	0	0	0	0	0	0	0	0	0	0	0	0	0	0	0	0	0	0	0	0	0	0	0	0	0	0	0	0	0
osa-miR814c	CACUUCAUAGUACAACGAAUCU	22	0	0	0	0	0	0	0	0	0	0	0	0	0	0	0	0	0	0	0	0	0	0	0	0	0	0	0	0	0	0	0
osa-miR815a	AAGGGGAUUGAGGAGAUUGGG	21	3	1	1	1	0	0	0	0	0	0	0	0	0	0	1	0	0	0	0	0	0	0	0	0	0	0	1	1	0	0	0
osa-miR815b	AAGGGGAUUGAGGAGAUUGGG	21	3	1	1	1	0	0	0	0	0	0	0	0	0	0	1	0	0	0	0	0	0	0	0	0	0	0	1	1	0	0	0
osa-miR815c	AAGGGGAUUGAGGAGAUUGGG	21	3	1	1	1	0	0	0	0	0	0	0	0	0	0	1	0	0	0	0	0	0	0	0	0	0	0	1	1	0	0	0
osa-miR816	GUGACAUAUUUUACUACAAC	20	0	0	0	0	0	0	0	0	0	0	0	0	0	0	0	0	0	0	0	0	0	0	0	0	0	0	0	0	0	0	0
osa-miR817	UCCAACUUGAGGCCCGAUUGA	21	0	0	0	0	0	0	0	0	0	0	0	0	0	0	0	0	0	0	0	0	0	0	0	0	0	0	0	0	0	0	0
osa-miR818a	AAUCCCUUAUAUUAUGGGACGG	22	0	0	0	0	0	0	0	0	0	0	0	0	0	0	0	0	0	0	0	0	0	0	0	0	0	0	0	0	0	0	0
osa-miR818b	AAUCCCUUAUAUUAUGGGACGG	22	0	0	0	0	0	0	0	0	0	0	0	0	0	0	0	0	0	0	0	0	0	0	0	0	0	0	0	0	0	0	0
osa-miR818c	AAUCCCUUAUAUUAUGGGACGG	22	0	0	0	0	0	0	0	0	0	0	0	0	0	0	0	0	0	0	0	0	0	0	0	0	0	0	0	0	0	0	0
osa-miR818d	AAUCCCUUAUAUUAUGGGACGG	22	0	0	0	0	0	0	0	0	0	0	0	0	0	0	0	0	0	0	0	0	0	0	0	0	0	0	0	0	0	0	0
osa-miR818e	AAUCCCUUAUAUUAUGGGACGG	22	0	0	0	0	0	0	0	0	0	0	0	0	0	0	0	0	0	0	0	0	0	0	0	0	0	0	0	0	0	0	0
osa-miR818f	GGGAGCAUGUAGGAUGGCCAU	21	45199	1674	9207	33	93	171	172	2100	2434	9207	2488	1073	2688	107	91	119	3002	4671	1913	1560	838	1328	33	63	120	1089	4212	3236	998	474	919
osa-miR820a	UCGGCCUCGUGGAUGGACCAG	21	1061	39	67	23	49	49	44	44	25	28	38	39	28	67	44	52	36	34	54	31	40	24	61	59	23	28	26	31	32	37	38
osa-miR820b	UCGGCCUCGUGGAUGGACCAG	21	1061	39	67	23	49	49	44	44	25	28	38	39	28	67	44	52	36	34	54	31	40	24	61	59	23	28	26	31	32	37	38
osa-miR820c	UCGGCCUCGUGGAUGGACCAG	21	1061	39	67	23	49	49	44	44	25	28	38	39	28	67	44	52	36	34	54	31	40	24	61	59	23	28	26	31	32	37	38
osa-miR821a	AAGUCAUCAACAAAAAAGUUGAAU	24	0	0	0	0	0	0	0	0	0	0	0	0	0	0	0	0	0	0	0	0	0	0	0	0	0	0	0	0	0	0	0
osa-miR821b	AAGUCAUCAACAAAAAAGUUGAAU	24	0	0	0	0	0	0	0	0	0	0	0	0	0	0	0	0	0	0	0	0	0	0	0	0	0	0	0	0	0	0	0
osa-miR821c	AAGUCAUCAACAAAAAAGUUGAAU	24	0	0	0	0	0	0	0	0	0	0	0	0	0	0	0	0	0	0	0	0	0	0	0	0	0	0	0	0	0	0	0
osa-miR827	UUAGAUGACCAUCAGCAAACA	21	432	20	60	1	1	2	1	11	3	8	34	36	37	0	0	0	3	5	5	29	49	39	0	0	1	1	1	5	52	49	6
