# Supplementary material for: Dynamic changes of small RNAs in rice spikelet development reveal specialized reproductive phasiRNA pathways
Source: J Exp Bot. 2016 Oct 4;67(21):6037–49. doi: 10.1093/jxb/erw361 (PMC5100018; doi:10.1093/jxb/erw361)
Supplement: Supplementary Data [file supp_erw361_supplementary_table_S3.xlsx]

## Sheet: S3_S5_9522
Table S3. Differentially expressed miRNAs in different stages and backgrounds of rice spikelet development
miRNA	Sequence	logFC	logCPM	p-value	FDR
osa-miR5495	AGAGGUCCGGAUCGAACGUAG	5.91622	5.56566	9.10092e-244	1.89217e-241
osa-miR167a-5p	UGAAGCUGCCAGCAUGAUCUA	16.2951	10.0702	1.42583e-160	1.32935e-158
osa-miR5793	CGAGGACGAGAUACAGUGCAG	4.09637	8.60739	4.26338e-136	2.94485e-134
osa-miR5487	AAAGAUGUGCAUGUAGUUCCG	2.94695	8.14742	1.64864e-127	9.87808e-126
osa-miR5516a	CUCAUUGCUUCGGUAGGCUGG	3.46054	5.07249	6.86139e-127	4.04122e-125
osa-miR5509	UAGGCAUUUUCUCUUGGCAUG	6.77272	6.9571	3.21478e-118	1.67936e-116
osa-miR5506	UGGAUCGCUUCGUCUGAUGGU	5.33843	4.23014	6.89495e-91	2.13641e-89
osa-miR5796	UCAUUCAGGAUUGAAGCCGCC	4.56235	5.5411	2.40488e-87	6.86812e-86
osa-miR5507	AAUGAGAAUGAUGACCCGGUG	3.40343	4.29486	3.89755e-79	9.36352e-78
osa-miR5494	UUAUAGGAGGUAUAGACGGUA	5.14254	6.63922	8.87779e-75	1.95114e-73
osa-miR5496	CCAGCCGGUGGCAUAGUUCUC	4.2511	3.68536	3.03728e-71	6.20316e-70
osa-miR5797	UCGUGGGAUUUAUGCAGUUAA	4.37494	5.27894	8.55302e-71	1.73489e-69
osa-miR5491	UGAAAUGGAGGCUCGUUGUAC	4.48591	3.42914	4.4351e-65	7.69059e-64
osa-miR5519	UGGCAGAAGUACUGGACUUAG	3.87618	5.84069	3.47418e-59	5.30724e-58
osa-miR5488	UGAAGGCGACUGAUGAUUUCA	3.71794	5.98684	4.34102e-56	6.08592e-55
osa-miR5791	UUGCAGGAGACUAGAGACCAG	4.38806	8.9972	7.42224e-55	1.01324e-53
osa-miR5832	UUGGCGGAGCGGUUGCUGUCA	5.26626	3.00063	1.27314e-53	1.69028e-52
osa-miR396c-3p	GGUCAAGAAAGCUGUGGGAAG	5.94382	3.3502	1.68523e-53	2.23028e-52
osa-miR167d-5p	UGAAGCUGCCAGCAUGAUCUGA	3.03549	7.83886	2.38313e-51	2.97048e-50
osa-miR5818	UCGAACUAGAAGGGCCAGGUU	4.72096	8.17384	2.75365e-46	2.96638e-45
osa-miR5836	UGAGCAGCCGGACCAUGGGAU	4.13518	2.99379	4.02039e-45	4.20886e-44
osa-miR167d-5p	UGAAGCUGCCAGCAUGAUCUG	2.991	6.45882	4.03353e-44	4.11285e-43
osa-miR5820	UGGCAGAGAUUGAUCGAGGAA	3.1056	5.15399	1.29495e-41	1.23106e-40
osa-miR528-5p	UGGAAGGGGCAUGCAGAGGAG	3.0952	10.3083	5.78769e-33	4.09431e-32
osa-miR5514	UCCCAGAGCUUUGGCCGUCGC	4.78356	2.28471	1.09132e-30	7.12391e-30
osa-miR5515	CCGAUGGUUGUUCUACAGGUG	3.79799	2.43471	1.67902e-28	1.01038e-27
osa-miR396e-5p	UCCACAGGCUUUCUUGAACUG	3.05637	3.89445	6.70168e-25	3.47554e-24
osa-miR2275d	CUUGUUUUUCUCCAAUAUCUCA	9.15423	3.00682	1.55934e-21	7.00976e-21
osa-miR168a-5p	UCGCUUGGUGCAGAUCGGGACC	1.39309	5.50252	3.4858e-20	1.47453e-19
osa-miR5529	GUUUCAUCCAUGGACACCGCA	5.34604	2.44339	2.29601e-19	9.3381e-19
osa-miR5528	AAGACGGUUUUAGAUGUUGCC	3.7661	1.90133	2.47027e-19	1.00351e-18
osa-miR5798	CUGGACUACAAGAUCCCGGAU	3.79848	4.34669	5.29816e-19	2.11266e-18
osa-miR408-5p	CAGGGAUGAGGCAGAGCAUGG	2.52513	3.59702	2.89421e-18	1.10694e-17
osa-miR5806	ACAGGCAAAGACAAUGACGGC	2.82122	6.79164	4.1947e-18	1.59117e-17
osa-miR164a	UGGAGAAGCAGGGCACGUGCA	1.94957	8.10433	9.70547e-18	3.6059e-17
osa-miR5527	UCUCAGCCAGGGCAGUAACAG	3.77498	4.74918	1.2777e-17	4.7184e-17
osa-miR5518	AUACUCAAACAGGGCAUUGCA	3.79921	1.71126	6.86546e-17	2.43376e-16
osa-miR5789	UGACUGAGCUUCGUUCGGUAU	3.70265	5.31131	6.89467e-17	2.44328e-16
osa-miR5517	UGCAUCACGGCGCAUAUGUAG	3.6638	1.81762	2.90394e-16	9.9123e-16
osa-miR2118h	UUCCUGAUGCCUCUCAUUCCUA	1.91167	3.11241	1.39553e-15	4.5757e-15
osa-miR5521	AGUGGCUGCAUAUCUGAUGAG	3.9492	2.41567	4.70566e-15	1.49026e-14
osa-miR2118d	UUCCUGAUGCCUCCCAUGCCUA	2.42435	2.19929	2.96522e-14	8.87814e-14
osa-miR5511	CAUAUCCCAGCUGUUUCGGCC	4.48011	1.25403	1.00325e-13	2.89621e-13
osa-miR528-5p	UGGAAGGGGCAUGCAGAGGAGC	3.21494	2.76517	8.29423e-12	2.07866e-11
osa-miR5489	CAGGUGUUCUCGAUGGCUUCC	3.57545	3.60175	1.35272e-11	3.33188e-11
osa-miR5800	CCCGGCUAUCGGAACGGCUGC	4.59791	5.70528	9.03489e-11	2.07357e-10
osa-miR396c-5p	UUCCACAGCUUUCUUGAACUU	3.30154	1.31787	1.95351e-10	4.35414e-10
osa-miR5492	AGAAGGAGAAUAGAUAUGGUU	2.65224	1.50985	5.37066e-10	1.1476e-09
osa-miR167e-3p	AGAUCAUGUUGCAGCUUCACU	2.20406	1.80293	8.58441e-10	1.79502e-09
osa-miR5499	GAAGGAAGAAUCGUUAUGGAA	3.65045	2.78564	1.88189e-09	3.8161e-09
osa-miR5793	ACCCGAGGACGAGAUACAGUGCAG	3.96604	0.860613	3.06147e-09	6.07126e-09
osa-miR5790	AAGACGAUCCUAGCAGAGCUUCAU	2.91319	1.23292	3.62857e-09	7.14679e-09
osa-miR818f	GGGAGCAUGUAGGAUGGCCAU	4.9942	8.9394	6.08176e-09	1.17275e-08
osa-miR3979-3p	CUUCGGGGGAGGAGAGAAGC	3.45882	0.888752	2.08868e-08	3.80393e-08
osa-miR164d	UGGAGAAGCAGGGCACGUGCU	1.57757	2.78121	9.97946e-08	1.68098e-07
osa-miR5486	AGGGGCUUGCAUAUUCUACCA	3.10255	7.28727	1.29261e-06	1.88079e-06
osa-miR164e	UGGAGAAGCAGGGCACGUGAG	4.40837	0.58116	1.77734e-06	2.53291e-06
osa-miR5837.2	GGUGAUGUGGAGCGUUCGGCA	2.38759	3.96861	3.0609e-06	4.21256e-06
osa-miR5822	UGUCUGCUCGAUGUCAGGUUG	3.40743	0.474257	1.52308e-05	1.87808e-05
osa-miR5487	AAAGAUGUGCAUGUAGUUCCGGCU	2.25302	1.56418	2.01359e-05	2.41991e-05
osa-miR2275a	UUUGGUUUCCUCCAAUAUCUCA	6.55174	0.742371	6.96902e-05	7.52768e-05
osa-miR166e-3p	UCGAACCAGGCUUCAUUCCCC	1.12796	3.85454	0.000104217	0.00010945
osa-miR2118b	UUCCCGAUGCCUCCCAUUCCUA	2.09189	2.61475	0.000126258	0.000130885
osa-miR5497	CAGAAUAUCUGGGACGAGCAU	-11.5827	5.3712	1.72937e-83	1.1502e-79
osa-miR169e	UAGCCAAGGAUGACUUGCCGG	-1.97375	3.66756	1.27829e-23	1.5458e-21
osa-miR812n-3p	ACGGAAAAUCAUGGCUGCACUUAA	-0.620255	6.63576	6.44744e-18	3.32418e-16
osa-miR172a	AGAAUCUUGAUGAUGCUGCAU	-2.31121	6.72504	5.46739e-16	1.97628e-14
osa-miR319a-3p	ACUGGAUGACGCGGGAGCUAAA	-1.32047	4.79576	7.49325e-15	2.23487e-13
osa-miR156a	UGACAGAAGAGAGUGAGCAC	-1.10727	8.94019	7.60256e-15	2.24732e-13
osa-miR1868	UCACGGAAAACGAGGGAGCAGCCA	-0.599284	5.8721	4.50908e-14	1.14465e-12
osa-miR1883a	ACCUGUGACGGGCCGAGAAUGGAA	-0.862442	4.3953	1.40509e-11	1.97993e-10
osa-miR5153	UGGAUUCCACUGACACGUAGACGU	-1.72864	2.53968	1.84335e-09	1.584e-08
osa-miR5150-5p	AGCUUCUGACAGCUGCAGUUUCUC	-0.686354	6.79433	7.51359e-09	5.43775e-08
osa-miR535-5p	CGGUGACAACGAGAGAGAGCACGC	-1.53904	2.28892	5.49361e-08	2.96575e-07
osa-miR1859	UUUCCUAUGACGUCCAUUCCAA	-1.41354	8.40582	5.94911e-08	3.18067e-07
osa-miR172b	GGAAUCUUGAUGAUGCUGCAU	-1.98581	1.71442	6.76841e-08	3.52519e-07
osa-miR390-3p	AGGCGCUAUCUAUCCUGAGCUCC	-1.86708	1.97193	1.38961e-07	6.40935e-07
osa-miR319a-3p	ACUGGAUGACGCGGGAGCUAA	-1.09676	7.03422	4.59282e-07	1.74366e-06
osa-miR171c-5p	GGAUAUUGGUGCGGUUCAAUC	-1.41878	1.72964	5.19426e-05	7.1988e-05
osa-miR160c-3p	GCGUGCACGGAGCCAAGCAUA	-1.66651	3.24729	6.42606e-05	8.48516e-05
osa-miR169d	UAGCCAAGGAUGAAUUGCCGG	-2.30964	0.804922	8.45261e-05	0.000102234

## Sheet: S5_S7_9522
miRNA	Sequence	logFC	logCPM	p-value	FDR
osa-miR5497	CAGAAUAUCUGGGACGAGCAU	16.4814	10.3165	0	0
osa-miR5790	AAGACGAUCCUAGCAGAGCUUCAU	2.05642	3.20383	4.5328e-22	3.13107e-21
osa-miR167d-5p	UGAAGCUGCCAGCAUGAUCUGA	1.89194	9.90686	1.38653e-19	8.00152e-19
osa-miR396e-5p	UCCACAGGCUUUCUUGAACUG	1.91366	5.95136	2.98845e-17	1.47609e-16
osa-miR408-5p	CAGGGAUGAGGCAGAGCAUGG	1.76059	5.46118	1.02296e-14	4.10175e-14
osa-miR5792	GAUGACAGCGGUGGUUCGGACAUC	9.12885	8.16506	1.13632e-14	4.55228e-14
osa-miR827	UUAGAUGACCAUCAGCAAACA	2.22497	2.28495	1.52546e-13	5.45028e-13
osa-miR164d	UGGAGAAGCAGGGCACGUGCU	1.48306	4.22855	1.72778e-12	5.58252e-12
osa-miR408-5p	AGACAGGGAUGAGGCAGAGCAUGG	2.23624	1.88483	4.34511e-10	1.09057e-09
osa-miR164a	UGGAGAAGCAGGGCACGUGCA	1.36183	9.60664	2.74493e-08	5.38243e-08
osa-miR167d-5p	UGAAGCUGCCAGCAUGAUCUG	1.11235	7.94404	5.10166e-08	9.55958e-08
osa-miR167d-5p	UGAAGCUGCCAGCAUGAUCUGAA	1.8961	1.79087	1.85256e-07	3.16797e-07
osa-miR162b	UCGAUAAGCCUCUGCAUCCAG	0.86001	3.65749	3.41718e-07	5.552e-07
osa-miR156a	UGACAGAAGAGAGUGAGCAC	1.05701	8.906	5.32682e-06	6.83122e-06
osa-miR396c-3p	GGUCAAGAAAGCUGUGGGAAG	0.717768	4.69245	6.39241e-06	8.09753e-06
osa-miR408-3p	CUGCACUGCCUCUUCCCUGGC	1.77593	1.70921	1.3371e-05	1.57433e-05
osa-miR528-5p	UGGAAGGGGCAUGCAGAGGAGC	1.17588	4.26089	2.09258e-05	2.33197e-05
osa-miR168a-5p	UCGCUUGGUGCAGAUCGGGACCCG	1.09535	4.09668	2.13077e-05	2.37162e-05
osa-miR166b-5p	GGAAUGUUGUCUGGCUCGGGG	1.66156	3.54363	4.42014e-05	4.51927e-05
osa-miR528-5p	UGGAAGGGGCAUGCAGAGGAG	-16.3133	10.1489	3.4884e-140	4.44597e-137
osa-miR5495	AGAGGUCCGGAUCGAACGUAG	-1.65423	5.93909	1.08444e-50	1.97445e-48
osa-miR5832	UUGGCGGAGCGGUUGCUGUCA	-1.33288	3.43425	1.58809e-12	1.12759e-11
osa-miR812f	ACGGAUGAUUAAAGUUGGACACGGA	-1.36399	3.50988	1.75968e-11	1.02641e-10
osa-miR5793	CGAGGACGAGAUACAGUGCAG	-0.88784	9.1484	2.29933e-09	8.38482e-09
osa-miR5509	UAGGCAUUUUCUCUUGGCAUG	-1.14508	7.48123	1.40257e-08	4.13314e-08
osa-miR812n-3p	ACGGAAAAUCAUGGCUGCACUUAA	-0.43987	6.09287	1.82876e-08	5.20257e-08
osa-miR812f	ACGGAUGAUUAAAGUUGGACACGG	-0.86363	6.51584	2.14236e-06	3.48048e-06
osa-miR5488	UGAAGGCGACUGAUGAUUUCA	-0.92603	6.48932	1.10682e-05	1.44311e-05
osa-miR2118h	UUCCUGAUGCCUCUCAUUCCUA	-0.951752	3.36944	1.14271e-05	1.48156e-05
osa-miR5150-5p	AGCUUCUGACAGCUGCAGUUUCUC	-0.556592	6.16301	1.78534e-05	2.15577e-05

## Sheet: S3_S7_9522
miRNA	Sequence	logFC	logCPM	p-value	FDR
osa-miR5497	CAGAATATCTGGGACGAGCAT	4.95897	10.362	3.41372e-139	2.93096e-137
osa-miR167d-5p	TGAAGCTGCCAGCATGATCTGA	4.9274	9.60914	8.47779e-110	4.71193e-108
osa-miR5494	TTATAGGAGGTATAGACGGTA	4.92815	6.42862	4.62981e-103	2.2812e-101
osa-miR5509	TAGGCATTTTCTCTTGGCATG	5.62682	5.82787	5.56679e-102	2.66858e-100
osa-miR396c-3p	GGTCAAGAAAGCTGTGGGAAG	6.65599	4.0211	1.00379e-92	4.06642e-91
osa-miR408-5p	CAGGGATGAGGCAGAGCATGG	4.28533	5.15804	7.39868e-83	2.48169e-81
osa-miR528-5p	TGGAAGGGGCATGCAGAGGAGC	4.38869	3.79845	1.44439e-81	4.72766e-80
osa-miR5793	CGAGGACGAGATACAGTGCAG	3.20848	7.78565	2.53447e-73	7.15561e-72
osa-miR164a	TGGAGAAGCAGGGCACGTGCA	3.3114	9.27081	1.85379e-71	5.00067e-70
osa-miR5791	TTGCAGGAGACTAGAGACCAG	4.39844	9.00648	2.13992e-66	5.12379e-65
osa-miR396e-5p	TCCACAGGCTTTCTTGAACTG	4.96951	5.6551	2.19783e-64	4.98738e-63
osa-miR5496	CCAGCCGGTGGCATAGTTCTC	3.91243	3.36022	1.80908e-54	3.08805e-53
osa-miR5506	TGGATCGCTTCGTCTGATGGT	5.42761	4.30401	2.69036e-54	4.57879e-53
osa-miR5487	AAAGATGTGCATGTAGTTCCG	2.54703	7.79896	2.15e-53	3.56937e-52
osa-miR5519	TGGCAGAAGTACTGGACTTAG	3.73346	5.70334	5.00814e-53	8.24301e-52
osa-miR167d-5p	TGAAGCTGCCAGCATGATCTG	4.10323	7.47662	1.56396e-48	2.27619e-47
osa-miR5790	AAGACGATCCTAGCAGAGCTTCAT	4.96616	2.938	7.31753e-48	1.04387e-46
osa-miR2275d	CTTGTTTTTCTCCAATATCTCA	10.5786	4.43448	1.38036e-45	1.85526e-44
osa-miR5797	TCGTGGGATTTATGCAGTTAA	4.23383	5.13859	1.58135e-45	2.12044e-44
osa-miR5818	TCGAACTAGAAGGGCCAGGTT	3.94769	7.4371	3.74223e-45	4.94593e-44
osa-miR5495	AGAGGTCCGGATCGAACGTAG	4.26084	3.97196	9.58632e-45	1.2533e-43
osa-miR5806	ACAGGCAAAGACAATGACGGC	2.78602	6.75859	5.54864e-43	6.83115e-42
osa-miR5792	GATGACAGCGGTGGTTCGGACATC	11.7083	8.16246	4.14935e-42	4.97792e-41
osa-miR164d	TGGAGAAGCAGGGCACGTGCT	3.06003	3.94885	4.92729e-42	5.8836e-41
osa-miR2275a	TTTGGTTTCCTCCAATATCTCA	8.14152	2.09904	3.24118e-31	2.57526e-30
osa-miR5516a	CTCATTGCTTCGGTAGGCTGG	3.07778	4.72256	1.1257e-30	8.7508e-30
osa-miR5488	TGAAGGCGACTGATGATTTCA	2.79171	5.15065	1.32878e-26	8.54054e-26
osa-miR5820	TGGCAGAGATTGATCGAGGAA	2.99189	5.04689	5.73185e-26	3.57134e-25
osa-miR5515	CCGATGGTTGTTCTACAGGTG	3.71715	2.3445	1.03401e-25	6.37358e-25
osa-miR5499	GAAGGAAGAATCGTTATGGAA	3.71456	2.82205	2.03915e-25	1.23671e-24
osa-miR827	TTAGATGACCATCAGCAAACA	4.56441	2.07156	2.06813e-25	1.2533e-24
osa-miR5527	TCTCAGCCAGGGCAGTAACAG	3.08849	4.12183	6.14963e-24	3.48187e-23
osa-miR5800	CCCGGCTATCGGAACGGCTGC	3.8233	4.97007	7.65121e-24	4.31506e-23
osa-miR5796	TCATTCAGGATTGAAGCCGCC	3.88569	4.89796	3.0567e-23	1.67543e-22
osa-miR5507	AATGAGAATGATGACCCGGTG	2.98202	3.91182	3.71538e-23	2.02729e-22
osa-miR5836	TGAGCAGCCGGACCATGGGAT	3.5838	2.48881	7.86399e-23	4.22584e-22
osa-miR5798	CTGGACTACAAGATCCCGGAT	3.54322	4.10329	2.12415e-22	1.11184e-21
osa-miR5789	TGACTGAGCTTCGTTCGGTAT	2.69263	4.40608	2.39042e-21	1.17806e-20
osa-miR5832	TTGGCGGAGCGGTTGCTGTCA	3.92892	1.79726	7.62472e-18	3.09809e-17
osa-miR396c-5p	TTCCACAGCTTTCTTGAACTT	4.62959	2.40031	2.25729e-17	8.92599e-17
osa-miR167d-5p	TGAAGCTGCCAGCATGATCTGAA	4.82856	1.51987	7.86377e-17	3.01475e-16
osa-miR156a	TTGACAGAAGAGAGTGAGCAC	1.11866	9.16084	1.7725e-15	6.14792e-15
osa-miR408-5p	AGACAGGGATGAGGCAGAGCATGG	3.37455	1.74737	2.26761e-15	7.79903e-15
osa-miR166b-5p	GGAATGTTGTCTGGCTCGGGG	2.16903	3.43519	1.03168e-14	3.38836e-14
osa-miR164a	TGGAGAAGCAGGGCACGTGCAT	3.92797	1.53733	3.10745e-14	9.88286e-14
osa-miR5521	AGTGGCTGCATATCTGATGAG	3.10704	1.69701	1.38922e-13	4.21271e-13
osa-miR818f	GGGAGCATGTAGGATGGCCAT	3.85515	7.85226	3.50854e-13	1.03237e-12
osa-miR5517	TGCATCACGGCGCATATGTAG	3.28958	1.49837	1.84295e-12	5.12031e-12
osa-miR5489	CAGGTGTTCTCGATGGCTTCC	2.91989	3.01626	4.35013e-12	1.16976e-11
osa-miR5529	GTTTCATCCATGGACACCGCA	4.04489	1.31388	2.07541e-11	5.25823e-11
osa-miR5511	CATATCCCAGCTGTTTCGGCC	4.2706	1.07455	6.98845e-11	1.68258e-10
osa-miR5491	TGAAATGGAGGCTCGTTGTAC	4.4906	3.41636	4.06535e-10	9.11199e-10
osa-miR5514	TCCCAGAGCTTTGGCCGTCGC	4.20733	1.76603	9.91703e-10	2.14223e-09
osa-miR5486	AGGGGCTTGCATATTCTACCA	2.34493	6.62991	3.17343e-09	6.49477e-09
osa-miR168a-5p	TCGCTTGGTGCAGATCGGGACCCG	1.61014	3.95086	3.30313e-09	6.74222e-09
osa-miR167e-3p	AGATCATGTTGCAGCTTCACT	2.81578	2.25238	3.31847e-09	6.77112e-09
osa-miR168a-5p	TCGCTTGGTGCAGATCGGGACC	1.43769	5.53169	7.9315e-09	1.55388e-08
osa-miR408-3p	CTGCACTGCCTCTTCCCTGGC	2.5889	1.57249	1.66134e-08	3.10832e-08
osa-miR162b	TCGATAAGCCTCTGCATCCAG	0.909285	3.6388	5.60462e-08	9.93239e-08
osa-miR5528	AAGACGGTTTTAGATGTTGCC	3.10283	1.35572	1.87984e-07	3.09563e-07
osa-miR5518	ATACTCAAACAGGGCATTGCA	3.09773	1.14903	2.10009e-07	3.44206e-07
osa-miR168a-5p	TCGCTTGGTGCAGATCGGGACCC	2.35344	1.14751	1.1436e-06	1.6797e-06
osa-miR167d-5p	TGAAGCTGCCAGCATGATCTGAT	4.1303	0.391947	3.29106e-06	4.50865e-06
osa-miR5788	TGGATGTGACATACTCTAGTA	2.3819	1.01898	3.88175e-06	5.27112e-06
osa-miR393a	TCCAAAGGGATCGCATTGATC	2.88715	1.19742	4.18572e-06	5.61584e-06
osa-miR166a-3p	TCGGACCAGGCTTCATTCCCC	16.3006	10.1414	5.75912e-06	7.61288e-06
osa-miR1878	ACTTAATCTGGACACTATAAAAGA	1.50962	1.95222	6.25203e-06	8.19804e-06
osa-miR164c	TGGAGAAGCAGGGTACGTGCA	1.74693	3.11405	7.07525e-06	9.22859e-06
osa-miR167a-5p	TGAAGCTGCCAGCATGATCTA	15.7888	9.62967	9.06291e-06	1.15329e-05
osa-miR5492	AGAAGGAGAATAGATATGGTT	3.30487	2.00079	9.88072e-06	1.25024e-05
osa-miR166k-3p	TCGGACCAGGCTTCAATCCCT	15.6578	9.49875	1.01775e-05	1.28638e-05
osa-miR396c-3p	GGTCAAGAAAGCTGTGGGAAGA	5.9604	0.350105	2.69285e-05	3.16039e-05
osa-miR5522	AACAATAGGAATGGGAGGCAT	3.2828	0.391154	3.76524e-05	4.33277e-05
osa-miR1862a	ACGAGGTTGGTTTATTTTGGGACG	0.502504	5.15072	3.91142e-05	4.48775e-05
osa-miR166e-3p	TCGAACCAGGCTTCATTCCCC	0.687206	3.57307	5.8588e-05	6.56174e-05
osa-miR2118d	TTCCTGATGCCTCCCATGCCTA	1.5481	1.56835	7.18971e-05	7.82606e-05
osa-miR5825	AAAACATCTGATAACCTGAAACGG	1.53461	2.3671	8.39046e-05	9.03818e-05
osa-miR167d-5p	TGAAGCTGCCAGCATGATCTGAAA	5.32211	-0.0390653	0.000128065	0.000132977
osa-miR162a	TCGATAAACCTCTGCATCCAG	1.24341	3.74469	0.000136616	0.000141441
osa-miR5837.2	GGTGATGTGGAGCGTTCGGCA	1.20152	3.07625	0.000143706	0.000148135
osa-miR1862e	CTAGATTTGTTTATTTTGGGACGG	0.75316	6.54398	0.00018358	0.000184898
osa-miR168a-3p	GATCCCGCCTTGCACCAAGTGAAT	1.64197	1.2403	0.000204952	0.000205086
osa-miR528-5p	TGGAAGGGGCATGCAGAGGAG	-13.2124	7.06035	3.59744e-151	3.86293e-147
osa-miR5150-5p	AGCTTCTGACAGCTGCAGTTTCTC	-1.2429	6.60801	4.16131e-52	2.12782e-49
osa-miR812n-3p	ACGGAAAATCATGGCTGCACTTAA	-1.06018	6.48023	7.44587e-44	1.95009e-41
osa-miR169e	TAGCCAAGGATGACTTGCCGG	-2.32193	3.62176	7.56564e-26	5.52652e-24
osa-miR1883a	ACCTGTGACGGGCCGAGAATGGAA	-1.30472	4.26428	7.66299e-21	3.33138e-19
osa-miR172a	AGAATCTTGATGATGCTGCAT	-2.16389	6.75319	5.80659e-18	1.75144e-16
osa-miR1859	TTTCCTATGACGTCCATTCCAA	-2.13078	8.24377	1.52758e-14	2.81358e-13
osa-miR167c-3p	GGTCATGCTGCGGCAGCCTCACT	-2.82771	1.78034	5.63501e-12	6.38278e-11
osa-miR390-3p	AGGCGCTATCTATCCTGAGCTCC	-2.52295	1.89944	2.52277e-11	2.47393e-10
osa-miR535-5p	CGGTGACAACGAGAGAGAGCACGC	-1.75713	2.26466	5.02275e-09	2.91065e-08
osa-miR812f	ACGGATGATTAAAGTTGGACACGGA	-1.11091	3.34046	5.3434e-09	3.07819e-08
osa-miR5153	TGGATTCCACTGACACGTAGACGT	-1.81489	2.54377	1.14012e-08	5.94299e-08
osa-miR5148a	TGAGGGGTAGAAATGTCATATCAT	-1.80638	3.16695	2.97693e-08	1.37905e-07
osa-miR390-5p	AAGCTCAGGAGGGATAGCGCCTCG	-2.34629	1.54803	4.17161e-08	1.8495e-07
osa-miR390-3p	AGGCGCTATCTATCCTGAGCTCCA	-2.02877	1.63718	2.90781e-07	9.84677e-07
osa-miR169d	TAGCCAAGGATGAATTGCCGG	-3.61045	0.739128	3.52769e-07	1.1677e-06
osa-miR160d-3p	GCGTGCGAGGAGCCAAGCATGA	-1.86067	2.28595	4.65628e-07	1.48498e-06
osa-miR1868	TCACGGAAAACGAGGGAGCAGCCA	-0.376738	5.96514	9.4129e-07	2.68708e-06
osa-miR812g	AAGACGGATGATTAAAGTTGGACA	-0.502913	8.46923	1.54986e-06	4.12059e-06
osa-miR319a-3p	ACTGGATGACGCGGGAGCTAA	-1.0099	7.06355	5.12006e-06	1.108e-05
osa-miR166a-3p	TCGGACCAGGCTTCATTCCCCT	-0.920357	3.16405	5.22922e-06	1.12828e-05
osa-miR820a	TCGGCCTCGTGGATGGACCAGGA	-0.545818	6.86786	1.81907e-05	3.08922e-05
osa-miR171e-5p	TGTTGGCTCGGCTCACTCAGACGG	-1.93712	1.37616	1.86821e-05	3.16328e-05
osa-miR166k-3p	TCGGACCAGGCTTCAATCCCTT	-0.830059	3.26259	4.83564e-05	6.76637e-05
osa-miR160c-3p	GCGTGCACGGAGCCAAGCATA	-3.12205	3.04381	6.97287e-05	8.94881e-05
osa-miR2121a	AAAACGGAGCGGTCCATTAGCGCG	-1.13682	3.14995	9.11679e-05	0.000110057
osa-miR172b	GGAATCTTGATGATGCTGCAT	-1.27874	1.89097	9.67046e-05	0.000115379
osa-miR1863a	AGCTCTGATACCATGTTAGATTAG	-0.558492	4.95126	0.000206387	0.000206714

## Sheet: S3_S5_msp1
miRNA	Sequence	logFC	logCPM	p-value	FDR
osa-miR5494	TTATAGGAGGTATAGACGGTA	4.91138	5.95799	0	0
osa-miR5818	TCGAACTAGAAGGGCCAGGTT	4.76583	7.45764	0	0
osa-miR5793	CGAGGACGAGATACAGTGCAG	3.96411	7.96331	0	0
osa-miR5800	CCCGGCTATCGGAACGGCTGC	5.64477	5.60539	3.69109e-212	4.66335e-210
osa-miR5519	TGGCAGAAGTACTGGACTTAG	3.9179	5.21112	1.66302e-196	1.77034e-194
osa-miR5509	TAGGCATTTTCTCTTGGCATG	6.42454	5.84987	1.77809e-189	1.80909e-187
osa-miR5495	AGAGGTCCGGATCGAACGTAG	6.20434	5.06954	3.28267e-167	2.49939e-165
osa-miR5487	AAAGATGTGCATGTAGTTCCG	3.21617	7.89229	5.61707e-125	2.35691e-123
osa-miR5488	TGAAGGCGACTGATGATTTCA	3.42896	5.66703	8.77982e-117	3.26672e-115
osa-miR5796	TCATTCAGGATTGAAGCCGCC	4.69619	4.98535	1.60361e-111	5.43055e-110
osa-miR5820	TGGCAGAGATTGATCGAGGAA	2.97934	4.77094	5.79769e-109	1.86712e-107
osa-miR5791	TTGCAGGAGACTAGAGACCAG	4.4653	8.48613	6.48433e-101	1.86376e-99
osa-miR5527	TCTCAGCCAGGGCAGTAACAG	3.50502	4.15848	1.37313e-86	3.12611e-85
osa-miR5797	TCGTGGGATTTATGCAGTTAA	4.92115	4.96076	1.84489e-84	3.99825e-83
osa-miR5496	CCAGCCGGTGGCATAGTTCTC	4.69019	3.73088	6.87681e-84	1.48058e-82
osa-miR5516a	CTCATTGCTTCGGTAGGCTGG	3.80453	5.12853	1.82498e-82	3.82879e-81
osa-miR5507	AATGAGAATGATGACCCGGTG	4.20693	3.72714	5.01048e-77	9.39732e-76
osa-miR5806	ACAGGCAAAGACAATGACGGC	3.47326	6.84245	8.31773e-72	1.40116e-70
osa-miR5489	CAGGTGTTCTCGATGGCTTCC	3.99525	3.45613	2.73406e-61	3.71115e-60
osa-miR5798	CTGGACTACAAGATCCCGGAT	4.04531	4.3307	9.87006e-51	1.06201e-49
osa-miR396e-5p	TCCACAGGCTTTCTTGAACTG	2.67625	3.75509	7.69926e-48	7.72749e-47
osa-miR5491	TGAAATGGAGGCTCGTTGTAC	4.18522	3.04291	9.42383e-48	9.43778e-47
osa-miR5499	GAAGGAAGAATCGTTATGGAA	3.81774	3.12747	9.14902e-47	8.89901e-46
osa-miR167d-5p	TGAAGCTGCCAGCATGATCTGA	2.85549	7.38504	2.74553e-46	2.63045e-45
osa-miR5506	TGGATCGCTTCGTCTGATGGT	4.79968	4.02881	2.83672e-45	2.63439e-44
osa-miR396c-3p	GGTCAAGAAAGCTGTGGGAAG	4.52297	3.22338	1.60526e-43	1.4257e-42
osa-miR156a	TTGACAGAAGAGAGTGAGCAC	0.548633	8.48394	3.7399e-39	2.93199e-38
osa-miR5789	TGACTGAGCTTCGTTCGGTAT	3.29592	4.87184	4.43869e-37	3.27861e-36
osa-miR408-5p	CAGGGATGAGGCAGAGCATGG	2.28678	3.97027	7.71971e-37	5.66391e-36
osa-miR5521	AGTGGCTGCATATCTGATGAG	6.44905	2.25194	1.44956e-34	9.98236e-34
osa-miR5836	TGAGCAGCCGGACCATGGGAT	4.83582	2.33546	5.35824e-32	3.39695e-31
osa-miR5832	TTGGCGGAGCGGTTGCTGTCA	5.25546	2.36572	2.08078e-28	1.16639e-27
osa-miR167d-5p	TGAAGCTGCCAGCATGATCTG	2.77473	6.39358	2.98984e-28	1.66622e-27
osa-miR818f	GGGAGCATGTAGGATGGCCAT	4.91997	8.41699	1.16371e-26	6.11203e-26
osa-miR528-5p	TGGAAGGGGCATGCAGAGGAGC	2.66833	3.07479	5.86614e-25	2.88588e-24
osa-miR5515	CCGATGGTTGTTCTACAGGTG	3.64155	2.30507	6.10196e-25	2.99804e-24
osa-miR5514	TCCCAGAGCTTTGGCCGTCGC	5.08272	1.75637	9.14604e-21	3.78177e-20
osa-miR5486	AGGGGCTTGCATATTCTACCA	3.62607	7.09764	1.06331e-20	4.38326e-20
osa-miR5790	AAGACGATCCTAGCAGAGCTTCAT	3.34965	1.91484	1.50424e-17	5.27667e-17
osa-miR5511	CATATCCCAGCTGTTTCGGCC	7.32258	1.35724	2.03727e-15	6.37954e-15
osa-miR5517	TGCATCACGGCGCATATGTAG	4.19179	1.45406	2.97387e-15	9.23073e-15
osa-miR5834	ACGGATGTAGAAATTGGTGAT	2.86818	2.48082	1.34062e-14	3.99925e-14
osa-miR2118h	TTCCTGATGCCTCTCATTCCTA	1.85748	3.31087	1.64746e-14	4.88292e-14
osa-miR164a	TGGAGAAGCAGGGCACGTGCA	1.05046	8.03463	3.35851e-11	7.80214e-11
osa-miR2118d	TTCCTGATGCCTCCCATGCCTA	1.79818	2.35746	3.33023e-10	7.08441e-10
osa-miR3979-3p	CTTCGGGGGAGGAGAGAAGC	4.07168	0.942838	4.30489e-10	9.08552e-10
osa-miR5528	AAGACGGTTTTAGATGTTGCC	3.38958	1.14214	4.72129e-10	9.91699e-10
osa-miR2118f	TTCCTGATGCCTCCCATTCCTA	1.41362	3.01419	6.67777e-10	1.37984e-09
osa-miR5529	GTTTCATCCATGGACACCGCA	4.83268	1.54493	1.37344e-09	2.75768e-09
osa-miR5837.2	GGTGATGTGGAGCGTTCGGCA	2.66986	3.7779	1.38547e-09	2.78062e-09
osa-miR5518	ATACTCAAACAGGGCATTGCA	3.56432	0.969371	3.15643e-09	6.11449e-09
osa-miR5487	AAAGATGTGCATGTAGTTCCGGCT	2.80689	1.63066	1.93497e-08	3.44344e-08
osa-miR5492	AGAAGGAGAATAGATATGGTT	3.9939	1.2961	3.33859e-08	5.78634e-08
osa-miR167a-5p	TGAAGCTGCCAGCATGATCTA	14.9134	8.68976	2.47264e-07	3.86723e-07
osa-miR164d	TGGAGAAGCAGGGCACGTGCT	1.19923	2.6959	3.54014e-07	5.43877e-07
osa-miR396c-5p	TTCCACAGCTTTCTTGAACTT	2.00838	1.39759	1.27234e-06	1.81693e-06
osa-miR2118c	TTCCCGATGCCTCCTATTCCTA	1.62953	2.88097	1.31878e-06	1.87916e-06
osa-miR2118b	TTCCCGATGCCTCCCATTCCTA	1.06279	2.55459	1.55386e-05	1.88745e-05
osa-miR408-3p	CTGCACTGCCTCTTCCCTGGC	2.20395	0.916498	2.5919e-05	3.0256e-05
osa-miR2118g	TTCCTAATGCCTCCCATTCCTA	1.51873	1.49239	8.12868e-05	8.6023e-05
osa-miR5522	AACAATAGGAATGGGAGGCAT	5.75464	0.18854	0.000102516	0.000107466
osa-miR167d-5p	TGAAGCTGCCAGCATGATCTGAA	5.25217	-0.110533	0.00012515	0.000128094
osa-miR319a-3p	ACTGGATGACGCGGGAGCTAA	-1.08629	7.24103	4.35998e-91	9.36523e-88
osa-miR172a	AGAATCTTGATGATGCTGCAT	-2.18977	6.78719	7.08811e-88	1.01502e-84
osa-miR1859	TTTCCTATGACGTCCATTCCAA	-1.31435	8.64521	5.1581e-74	5.5398e-71
osa-miR528-5p	TGGAAGGGGCATGCAGAGGAG	-14.1866	7.9637	1.45949e-54	8.95709e-52
osa-miR319a-3p	ACTGGATGACGCGGGAGCTAAA	-1.13205	5.0396	2.04208e-28	4.38639e-26
osa-miR169e	TAGCCAAGGATGACTTGCCGG	-1.47817	4.04806	2.87702e-20	2.62972e-18
osa-miR167a-5p	TGAAGCTGCCAGCATGATCTAG	-1.60384	3.38744	8.52041e-18	5.63134e-16
osa-miR390-5p	AAGCTCAGGAGGGATAGCGCC	-0.79742	6.75132	3.84617e-15	1.42441e-13
osa-miR156a	TGACAGAAGAGAGTGAGCAC	-0.94296	8.65331	6.42179e-15	2.26131e-13
osa-miR169d	TAGCCAAGGATGAATTGCCGG	-3.56051	0.946588	5.86957e-09	4.42935e-08
osa-miR5801	ACCAAATCGTTTTCGATCGTTGGA	-1.00685	3.41598	1.44516e-08	9.64039e-08
osa-miR166h-5p	GGAATGTTGGCTGGCTCGAGG	-1.01883	4.74482	1.2845e-07	5.99153e-07
osa-miR820a	TCGGCCTCGTGGATGGACCAGGA	-0.285317	6.8422	3.95696e-07	1.54819e-06
osa-miR390-3p	AGGCGCTATCTATCCTGAGCTCC	-1.75649	1.89196	9.45586e-07	3.19502e-06
osa-miR167c-3p	GGTCATGCTGCGGCAGCCTCACT	-1.78983	1.65103	1.47908e-06	4.61716e-06
osa-miR166k-5p	GGTTTGTTGTCTGGCTCGAGG	-0.851649	3.21376	6.71032e-06	1.51964e-05
osa-miR5148a	TGAGGGGTAGAAATGTCATATCAT	-0.96669	3.71157	1.99488e-05	3.48658e-05
osa-miR5153	TGGATTCCACTGACACGTAGACGT	-1.60369	2.89963	2.5488e-05	4.17767e-05
osa-miR535-5p	CGGTGACAACGAGAGAGAGCACGC	-1.3824	1.86389	3.45604e-05	5.22235e-05
osa-miR172b	GGAATCTTGATGATGCTGCAT	-1.81296	1.51348	8.44197e-05	0.000100549

## Sheet: S5_S7_msp1
miRNA	Sequence	logFC	logCPM	p-value	FDR
osa-miR5494	TTATAGGAGGTATAGACGGTA	1.31992	7.70879	7.96343e-173	1.83398e-169
osa-miR156a	TTGACAGAAGAGAGTGAGCAC	0.74018	9.14861	1.61734e-98	1.86237e-95
osa-miR5791	TTGCAGGAGACTAGAGACCAG	0.591088	9.74674	7.00468e-44	2.30454e-41
osa-miR408-5p	CAGGGATGAGGCAGAGCATGG	2.07713	6.05195	5.28925e-35	6.7673e-33
osa-miR164a	TGGAGAAGCAGGGCACGTGCA	1.44047	9.35764	9.61271e-27	6.70851e-25
osa-miR396e-5p	TCCACAGGCTTTCTTGAACTG	1.73974	5.62585	1.1181e-24	6.95942e-23
osa-miR167d-5p	TGAAGCTGCCAGCATGATCTGA	1.74341	9.31569	2.78932e-19	8.68083e-18
osa-miR827	TTAGATGACCATCAGCAAACA	3.09175	2.27525	2.30047e-14	3.33206e-13
osa-miR528-5p	TGGAAGGGGCATGCAGAGGAGC	2.4634	5.50256	4.19851e-11	2.966e-10
osa-miR396c-5p	TTCCACAGCTTTCTTGAACTT	1.43328	2.79802	6.53909e-10	3.42262e-09
osa-miR408-5p	AGACAGGGATGAGGCAGAGCATGG	2.72923	2.40436	6.92627e-10	3.60072e-09
osa-miR396c-3p	GGTCAAGAAAGCTGTGGGAAG	1.25278	4.87002	1.21802e-09	5.88072e-09
osa-miR408-3p	CTGCACTGCCTCTTCCCTGGC	2.01981	2.69795	1.29864e-09	6.24375e-09
osa-miR164d	TGGAGAAGCAGGGCACGTGCT	1.77246	4.24597	1.31707e-08	4.86092e-08
osa-miR319a-3p	ACTGGATGACGCGGGAGCTAAA	0.633333	4.71934	2.87712e-08	9.78731e-08
osa-miR5807	AGGAGGTCTGGAGAGTTATGTGGC	0.815719	4.42082	4.85403e-08	1.55261e-07
osa-miR167d-5p	TGAAGCTGCCAGCATGATCTG	1.16711	7.88991	1.50707e-07	4.1368e-07
osa-miR1863c	TAGAAACTTGGCTGATGCATTACT	1.6048	2.05022	4.75818e-07	1.10132e-06
osa-miR166a-3p	TCGGACCAGGCTTCATTCCCC	16.7164	10.5463	5.81506e-07	1.27301e-06
osa-miR168a-5p	TCGCTTGGTGCAGATCGGGACCCG	0.731112	3.98696	7.44513e-07	1.58467e-06
osa-miR1863b.2	AGAGACTTGGCTGATGCATTACTT	0.633988	4.72957	1.16545e-06	2.29601e-06
osa-miR5503	TTCGGATCTTTCTAGAGGCATT	1.79583	1.71403	1.41877e-06	2.69145e-06
osa-miR5491	TGAAATGGAGGCTCGTTGTAC	0.792772	4.36649	6.98206e-06	1.00435e-05
osa-miR164a	TGGAGAAGCAGGGCACGTGCAT	1.55303	1.74605	1.67284e-05	2.03087e-05
osa-miR167d-5p	TGAAGCTGCCAGCATGATCTGAA	1.72109	1.36118	3.13831e-05	3.34314e-05
osa-miR1862e	CTAGATTTGTTTATTTTGGGACGG	0.739422	6.92184	3.47694e-05	3.61336e-05
osa-miR2871a-5p	GACCGTAGAAACTAGCATAGAAAA	1.12442	2.59558	3.60788e-05	3.72098e-05
osa-miR1859	TTTCCTATGACGTCCATTCCAA	-0.708502	7.53449	2.90684e-35	9.45376e-34
osa-miR5495	AGAGGTCCGGATCGAACGTAG	-1.33122	5.53135	8.06098e-35	2.55264e-33
osa-miR2118c	TTCCCGATGCCTCCTATTCCTA	-2.15923	2.79579	9.72643e-18	8.54317e-17
osa-miR172a	AGAATCTTGATGATGCTGCAT	-0.970823	4.92516	1.11417e-14	6.67024e-14
osa-miR2118f	TTCCTGATGCCTCCCATTCCTA	-1.86968	2.92746	3.47376e-14	1.96864e-13
osa-miR166a-3p	TCGGACCAGGCTTCATTCCCCT	-1.06514	3.1753	1.01913e-07	2.08092e-07
osa-miR5796	TCATTCAGGATTGAAGCCGCC	-0.574158	5.66613	1.62674e-07	3.15896e-07
osa-miR169e	TAGCCAAGGATGACTTGCCGG	-1.15635	2.73345	1.42694e-06	2.17904e-06
osa-miR5489	CAGGTGTTCTCGATGGCTTCC	-0.685143	4.0515	1.80049e-06	2.67811e-06
osa-miR167a-5p	TGAAGCTGCCAGCATGATCTA	-14.8584	8.69084	3.98735e-06	5.39316e-06
osa-miR2118h	TTCCTGATGCCTCTCATTCCTA	-1.31483	3.4526	5.85019e-06	7.55066e-06
osa-miR2118e	TTCCCAATGCCTCCCATGCCTA	-1.64925	3.01596	5.95984e-06	7.65932e-06
osa-miR5800	CCCGGCTATCGGAACGGCTGC	-0.888719	6.19717	9.31973e-06	1.13318e-05
osa-miR2118b	TTCCCGATGCCTCCCATTCCTA	-1.13761	2.54727	1.04018e-05	1.24794e-05
osa-miR5488	TGAAGGCGACTGATGATTTCA	-0.555561	6.28442	1.2964e-05	1.50386e-05
osa-miR2118p	TTCCCGATGCCTCCCATGCCTA	-1.66758	1.55837	2.32932e-05	2.51863e-05

## Sheet: S3_S7_msp1
miRNA	Sequence	logFC	logCPM	p-value	FDR
osa-miR5494	TTATAGGAGGTATAGACGGTA	6.23087	7.24116	0	0
osa-miR5793	CGAGGACGAGATACAGTGCAG	3.84395	7.84922	0	0
osa-miR156a	TTGACAGAAGAGAGTGAGCAC	1.28882	8.96671	2.0295e-251	2.44854e-249
osa-miR5818	TCGAACTAGAAGGGCCAGGTT	4.54555	7.24399	6.36752e-245	7.42033e-243
osa-miR5797	TCGTGGGATTTATGCAGTTAA	4.9434	4.97215	2.30663e-196	1.792e-194
osa-miR167d-5p	TGAAGCTGCCAGCATGATCTGA	4.59888	8.99683	4.66421e-187	3.3566e-185
osa-miR167d-5p	TGAAGCTGCCAGCATGATCTG	3.94185	7.44897	4.48244e-183	3.10591e-181
osa-miR5519	TGGCAGAAGTACTGGACTTAG	4.06802	5.34281	2.10106e-181	1.44123e-179
osa-miR5487	AAAGATGTGCATGTAGTTCCG	3.23779	7.91033	2.07686e-151	1.02149e-149
osa-miR5791	TTGCAGGAGACTAGAGACCAG	5.05632	9.0547	1.3325e-127	4.93312e-126
osa-miR5820	TGGCAGAGATTGATCGAGGAA	3.16576	4.92612	2.03094e-126	7.39869e-125
osa-miR5806	ACAGGCAAAGACAATGACGGC	3.45172	6.81973	8.2479e-122	2.83358e-120
osa-miR5509	TAGGCATTTTCTCTTGGCATG	6.12466	5.54954	1.44233e-121	4.93037e-120
osa-miR5796	TCATTCAGGATTGAAGCCGCC	4.12147	4.43253	5.44305e-119	1.8006e-117
osa-miR5506	TGGATCGCTTCGTCTGATGGT	5.06197	4.26325	8.62511e-110	2.52716e-108
osa-miR408-5p	CAGGGATGAGGCAGAGCATGG	4.36371	5.81275	5.43106e-97	1.3769e-95
osa-miR5495	AGAGGTCCGGATCGAACGTAG	4.8713	3.77439	1.17638e-86	2.48737e-85
osa-miR396e-5p	TCCACAGGCTTTCTTGAACTG	4.41547	5.31294	3.80224e-75	6.60881e-74
osa-miR5496	CCAGCCGGTGGCATAGTTCTC	4.84685	3.86105	4.49025e-67	6.80169e-66
osa-miR396c-3p	GGTCAAGAAAGCTGTGGGAAG	5.7734	4.38923	1.11574e-60	1.48211e-59
osa-miR5516a	CTCATTGCTTCGGTAGGCTGG	3.76687	5.08501	1.71925e-52	1.94494e-51
osa-miR5527	TCTCAGCCAGGGCAGTAACAG	3.21962	3.89038	2.19649e-51	2.42466e-50
osa-miR5491	TGAAATGGAGGCTCGTTGTAC	4.97616	3.75496	3.96471e-45	3.73696e-44
osa-miR5800	CCCGGCTATCGGAACGGCTGC	4.75491	4.73882	1.43263e-43	1.28479e-42
osa-miR5499	GAAGGAAGAATCGTTATGGAA	3.67959	2.9846	3.50319e-40	2.87632e-39
osa-miR5507	AATGAGAATGATGACCCGGTG	4.04807	3.56383	4.1138e-40	3.36688e-39
osa-miR5488	TGAAGGCGACTGATGATTTCA	2.87285	5.1651	6.42162e-37	4.84218e-36
osa-miR5832	TTGGCGGAGCGGTTGCTGTCA	5.35573	2.43417	1.52667e-36	1.14014e-35
osa-miR164a	TGGAGAAGCAGGGCACGTGCA	2.49093	9.14125	3.79777e-34	2.65572e-33
osa-miR5515	CCGATGGTTGTTCTACAGGTG	4.17067	2.74389	1.35869e-33	9.37327e-33
osa-miR5489	CAGGTGTTCTCGATGGCTTCC	3.3088	2.82916	1.65533e-32	1.10697e-31
osa-miR5836	TGAGCAGCCGGACCATGGGAT	4.79071	2.27248	2.59019e-30	1.62312e-29
osa-miR818f	GGGAGCATGTAGGATGGCCAT	3.55232	7.12048	3.25016e-28	1.89485e-27
osa-miR528-5p	TGGAAGGGGCATGCAGAGGAGC	5.13136	5.30188	4.20034e-28	2.44048e-27
osa-miR396c-5p	TTCCACAGCTTTCTTGAACTT	3.44014	2.48154	3.206e-26	1.73176e-25
osa-miR5486	AGGGGCTTGCATATTCTACCA	2.84189	6.38867	2.67839e-24	1.34708e-23
osa-miR827	TTAGATGACCATCAGCAAACA	8.17744	2.13	2.83452e-23	1.36054e-22
osa-miR5514	TCCCAGAGCTTTGGCCGTCGC	5.56061	2.15394	4.40226e-22	2.01137e-21
osa-miR5790	AAGACGATCCTAGCAGAGCTTCAT	4.48203	2.87026	6.53464e-22	2.95536e-21
osa-miR5798	CTGGACTACAAGATCCCGGAT	4.13418	4.40076	8.24349e-20	3.3937e-19
osa-miR5521	AGTGGCTGCATATCTGATGAG	5.7119	1.58877	1.99292e-19	8.01938e-19
osa-miR408-3p	CTGCACTGCCTCTTCCCTGGC	4.22107	2.46396	2.52884e-18	9.61739e-18
osa-miR164d	TGGAGAAGCAGGGCACGTGCT	2.97142	4.04905	5.85174e-18	2.18058e-17
osa-miR408-5p	AGACAGGGATGAGGCAGAGCATGG	4.23739	2.28368	9.53065e-18	3.51445e-17
osa-miR1878	ACTTAATCTGGACACTATAAAAGA	3.19395	2.37874	3.66756e-17	1.31323e-16
osa-miR1863b.2	AGAGACTTGGCTGATGCATTACTT	0.983704	4.60319	3.21152e-16	1.09543e-15
osa-miR168a-5p	TCGCTTGGTGCAGATCGGGACCCG	1.32819	3.79227	3.45239e-16	1.17602e-15
osa-miR5837.2	GGTGATGTGGAGCGTTCGGCA	1.73724	3.03028	2.05872e-15	6.68001e-15
osa-miR5834	ACGGATGTAGAAATTGGTGAT	2.93955	2.51892	5.78424e-15	1.8274e-14
osa-miR167d-5p	TGAAGCTGCCAGCATGATCTGAA	6.91085	1.0445	1.21819e-13	3.54047e-13
osa-miR5511	CATATCCCAGCTGTTTCGGCC	6.84272	0.990624	4.84265e-13	1.34809e-12
osa-miR1863b.2	AGAGACTTGGCTGATGCATTACT	0.97719	4.10531	7.79095e-12	1.98303e-11
osa-miR5517	TGCATCACGGCGCATATGTAG	4.08862	1.35136	2.40664e-11	5.86365e-11
osa-miR164a	TGGAGAAGCAGGGCACGTGCAT	2.88626	1.53089	4.79431e-11	1.13994e-10
osa-miR1862e	CTAGATTTGTTTATTTTGGGACGG	1.03431	6.81834	6.35289e-11	1.49699e-10
osa-miR5789	TGACTGAGCTTCGTTCGGTAT	2.43705	4.11993	2.99583e-10	6.61332e-10
osa-miR5492	AGAAGGAGAATAGATATGGTT	3.72185	1.0694	9.13804e-10	1.92939e-09
osa-miR5503	TTCGGATCTTTCTAGAGGCATT	2.23658	1.63765	1.74307e-08	3.21063e-08
osa-miR393a	TCCAAAGGGATCGCATTGATC	2.57902	1.30635	2.42722e-08	4.41177e-08
osa-miR5518	ATACTCAAACAGGGCATTGCA	3.45438	0.87568	7.37886e-08	1.26065e-07
osa-miR167e-3p	AGATCATGTTGCAGCTTCACT	1.47424	2.32929	1.10506e-07	1.86159e-07
osa-miR166a-3p	TCGGACCAGGCTTCATTCCCC	16.7074	10.5463	1.31598e-07	2.17614e-07
osa-miR1863b.2	TAGAGACTTGGCTGATGCATTACT	1.11952	2.90015	4.29282e-07	6.69447e-07
osa-miR396c-3p	GGTCAAGAAAGCTGTGGGAAGA	6.53518	0.753602	9.83235e-07	1.44343e-06
osa-miR408-5p	CAGGGATGAGGCAGAGCATGGG	6.01926	0.388655	2.42427e-06	3.34804e-06
osa-miR1863c	TAGAAACTTGGCTGATGCATTACT	1.38423	2.10719	4.36506e-06	5.77224e-06
osa-miR5788	TGGATGTGACATACTCTAGTA	3.12567	0.651477	4.96557e-06	6.53473e-06
osa-miR2871a-5p	GACCGTAGAAACTAGCATAGAAAA	1.258	2.55813	5.58476e-06	7.31533e-06
osa-miR812f	ACGGATGATTAAAGTTGGACACGG	0.562182	6.19271	6.6173e-06	8.53804e-06
osa-miR162a	TCGATAAACCTCTGCATCCAG	1.2084	3.88262	9.19487e-06	1.16649e-05
osa-miR168a-5p	TCGCTTGGTGCAGATCGGGACC	0.968378	5.58145	2.06911e-05	2.47059e-05
osa-miR5487	AAAGATGTGCATGTAGTTCCGGCT	2.25036	1.21461	5.86611e-05	6.4772e-05
osa-miR166b-5p	GGAATGTTGTCTGGCTCGGGG	1.1202	2.90034	8.96278e-05	9.47756e-05
osa-miR167d-5p	TGAAGCTGCCAGCATGATCTGAT	5.67156	0.165074	9.40528e-05	9.90614e-05
osa-miR1859	TTTCCTATGACGTCCATTCCAA	-2.02284	8.47605	3.95681e-184	2.92527e-180
osa-miR172a	AGAATCTTGATGATGCTGCAT	-3.16058	6.65845	1.39793e-157	5.16746e-154
osa-miR319a-3p	ACTGGATGACGCGGGAGCTAA	-0.979694	7.27715	2.23298e-74	2.35835e-71
osa-miR528-5p	TGGAAGGGGCATGCAGAGGAG	-14.1227	7.96571	3.81667e-54	2.17051e-51
osa-miR169e	TAGCCAAGGATGACTTGCCGG	-2.63453	3.84355	4.52587e-37	1.01393e-34
osa-miR5148a	TGAGGGGTAGAAATGTCATATCAT	-2.02224	3.45929	2.8813e-24	2.44845e-22
osa-miR160c-3p	GCGTGCACGGAGCCAAGCATA	-1.72049	2.8841	2.09165e-13	3.92629e-12
osa-miR167c-3p	GGTCATGCTGCGGCAGCCTCACT	-3.11022	1.51075	8.35582e-11	8.81235e-10
osa-miR5153	TGGATTCCACTGACACGTAGACGT	-2.49402	2.76035	3.65649e-10	3.32502e-09
osa-miR167a-5p	TGAAGCTGCCAGCATGATCTAG	-1.09745	3.53674	6.47353e-10	5.46333e-09
osa-miR5150-5p	AGCTTCTGACAGCTGCAGTTTCTC	-0.498701	6.62268	1.29192e-09	9.92846e-09
osa-miR169d	TAGCCAAGGATGAATTGCCGG	-3.06249	1.02814	6.00455e-08	2.83626e-07
osa-miR535-5p	CGGTGACAACGAGAGAGAGCACGC	-1.97703	1.76886	1.11014e-07	4.73776e-07
osa-miR319a-3p	ACTGGATGACGCGGGAGCTAAA	-0.498671	5.26962	1.4821e-07	6.05033e-07
osa-miR160d-3p	GCGTGCGAGGAGCCAAGCATGA	-1.46151	2.33178	3.08863e-07	1.09464e-06
osa-miR156a	TGACAGAAGAGAGTGAGCAC	-0.511976	8.81581	7.43214e-07	2.31059e-06
osa-miR1883a	ACCTGTGACGGGCCGAGAATGGAA	-0.713781	4.22759	3.79384e-06	8.8535e-06
osa-miR5801	ACCAAATCGTTTTCGATCGTTGGA	-1.25087	3.35545	3.82922e-06	8.92761e-06
osa-miR166k-5p	GGTTTGTTGTCTGGCTCGAGG	-0.893239	3.21102	5.60508e-06	1.22495e-05
osa-miR160d-3p	GCGTGCGAGGAGCCAAGCATG	-1.62726	2.11544	7.77207e-06	1.59078e-05
osa-miR444a-3p.2	TGCAGTTGCTGCCTCAAGCTT	-0.575337	4.96768	1.10416e-05	2.09632e-05
osa-miR5144-5p	TTCTTGTGCTGCTGAAGAGAC	-0.557127	6.25401	1.72414e-05	2.97192e-05
osa-miR390-3p	AGGCGCTATCTATCCTGAGCTCCA	-1.72657	1.51381	2.5406e-05	4.01082e-05
osa-miR5083	AGACTACAATTATCTGATCA	-3.86215	0.336932	2.71934e-05	4.22178e-05
osa-miR1860-3p	ATCTGGAAGCTAGGTTTTCTCT	-1.53138	1.69003	3.53969e-05	5.18299e-05
osa-miR166k-3p	TCGGACCAGGCTTCAATCCCTTT	-1.71379	1.41766	4.43838e-05	6.1436e-05

## Sheet: S3_S5_ostdl1a
miRNA	Sequence	logFC	logCPM	p-value	FDR
osa-miR5797	TCGTGGGATTTATGCAGTTAA	5.13427	4.81684	3.24658e-116	2.70682e-114
osa-miR5495	AGAGGTCCGGATCGAACGTAG	6.45238	4.91994	7.75301e-105	5.04272e-103
osa-miR5487	AAAGATGTGCATGTAGTTCCG	3.20297	7.91946	1.14331e-98	6.58363e-97
osa-miR5519	TGGCAGAAGTACTGGACTTAG	3.83031	5.24253	1.41841e-96	7.935e-95
osa-miR5488	TGAAGGCGACTGATGATTTCA	3.7901	5.72528	2.79837e-94	1.48108e-92
osa-miR5509	TAGGCATTTTCTCTTGGCATG	6.74411	5.71343	1.76556e-86	7.76487e-85
osa-miR5496	CCAGCCGGTGGCATAGTTCTC	4.02482	3.90132	5.34887e-78	1.96101e-76
osa-miR5818	TCGAACTAGAAGGGCCAGGTT	4.63294	7.65364	3.29072e-73	1.08821e-71
osa-miR5793	CGAGGACGAGATACAGTGCAG	4.12034	8.03351	1.41984e-59	3.29323e-58
osa-miR5516a	CTCATTGCTTCGGTAGGCTGG	3.62615	5.01267	1.41051e-54	2.80208e-53
osa-miR5506	TGGATCGCTTCGTCTGATGGT	5.72819	4.06037	2.36989e-51	4.2753e-50
osa-miR5489	CAGGTGTTCTCGATGGCTTCC	3.76808	3.17325	4.83356e-47	7.38683e-46
osa-miR5499	GAAGGAAGAATCGTTATGGAA	4.55876	2.9656	1.10838e-46	1.66211e-45
osa-miR5791	TTGCAGGAGACTAGAGACCAG	4.40546	8.7527	3.49194e-46	5.11566e-45
osa-miR5832	TTGGCGGAGCGGTTGCTGTCA	5.18183	2.65058	2.31804e-40	2.79485e-39
osa-miR5491	TGAAATGGAGGCTCGTTGTAC	4.58444	3.28404	9.30531e-39	1.05925e-37
osa-miR5789	TGACTGAGCTTCGTTCGGTAT	3.41647	4.88401	2.84093e-37	3.07042e-36
osa-miR5507	AATGAGAATGATGACCCGGTG	3.39952	3.6092	6.14139e-37	6.52965e-36
osa-miR5800	CCCGGCTATCGGAACGGCTGC	4.86399	4.9102	5.14104e-35	5.06689e-34
osa-miR5521	AGTGGCTGCATATCTGATGAG	3.26192	2.81369	1.34977e-31	1.15709e-30
osa-miR5798	CTGGACTACAAGATCCCGGAT	3.72828	4.25203	2.04792e-30	1.66942e-29
osa-miR5806	ACAGGCAAAGACAATGACGGC	3.50824	6.53429	6.12889e-29	4.61622e-28
osa-miR396c-3p	GGTCAAGAAAGCTGTGGGAAG	4.38247	2.95997	8.13677e-27	5.5815e-26
osa-miR167d-5p	TGAAGCTGCCAGCATGATCTGA	2.43982	7.14781	1.3128e-26	8.90907e-26
osa-miR5837.2	GGTGATGTGGAGCGTTCGGCA	3.06317	3.73645	7.17534e-20	3.41362e-19
osa-miR5796	TCATTCAGGATTGAAGCCGCC	4.24144	4.87702	2.55886e-19	1.17641e-18
osa-miR5527	TCTCAGCCAGGGCAGTAACAG	3.84376	4.19431	2.79278e-19	1.2815e-18
osa-miR2118h	TTCCTGATGCCTCTCATTCCTA	1.86833	3.00004	3.9342e-17	1.56657e-16
osa-miR5820	TGGCAGAGATTGATCGAGGAA	2.82223	4.79912	8.21906e-17	3.21177e-16
osa-miR5836	TGAGCAGCCGGACCATGGGAT	4.11047	2.71591	3.64982e-15	1.2712e-14
osa-miR5492	AGAAGGAGAATAGATATGGTT	6.97372	1.0753	1.74379e-14	5.75067e-14
osa-miR5517	TGCATCACGGCGCATATGTAG	3.74832	1.42169	1.96932e-13	5.97102e-13
osa-miR5529	GTTTCATCCATGGACACCGCA	5.37067	1.32261	7.51456e-13	2.16822e-12
osa-miR5487	AAAGATGTGCATGTAGTTCCGGCT	3.62142	1.32235	3.65294e-12	9.96986e-12
osa-miR167d-5p	TGAAGCTGCCAGCATGATCTG	2.26601	5.79487	4.55383e-12	1.23305e-11
osa-miR5486	AGGGGCTTGCATATTCTACCA	3.73183	6.8246	6.22846e-12	1.66767e-11
osa-miR5518	ATACTCAAACAGGGCATTGCA	4.27372	1.10002	1.01555e-11	2.66591e-11
osa-miR5514	TCCCAGAGCTTTGGCCGTCGC	3.86589	1.51546	3.77178e-11	9.38772e-11
osa-miR5790	AAGACGATCCTAGCAGAGCTTCAT	2.859	1.53286	3.80485e-11	9.46675e-11
osa-miR5515	CCGATGGTTGTTCTACAGGTG	4.12795	2.215	1.05992e-10	2.52682e-10
osa-miR818f	GGGAGCATGTAGGATGGCCAT	5.28815	8.22721	1.00999e-09	2.16604e-09
osa-miR528-5p	TGGAAGGGGCATGCAGAGGAGC	2.23243	3.36786	1.36835e-09	2.8946e-09
osa-miR396e-5p	TCCACAGGCTTTCTTGAACTG	2.69715	3.69173	1.82543e-09	3.80963e-09
osa-miR5511	CATATCCCAGCTGTTTCGGCC	4.49942	0.653025	2.19235e-08	4.04041e-08
osa-miR5528	AAGACGGTTTTAGATGTTGCC	4.03684	0.920695	1.16697e-07	1.97396e-07
osa-miR3979-3p	CTTCGGGGGAGGAGAGAAGC	5.09595	1.10101	5.8173e-07	8.89085e-07
osa-miR164d	TGGAGAAGCAGGGCACGTGCT	1.41153	2.30248	8.80689e-07	1.31792e-06
osa-miR408-5p	CAGGGATGAGGCAGAGCATGG	1.69721	3.79724	2.64116e-06	3.67885e-06
osa-miR2118d	TTCCTGATGCCTCCCATGCCTA	1.54235	2.22708	4.33894e-06	5.81849e-06
osa-miR2118c	TTCCCGATGCCTCCTATTCCTA	1.8533	2.53221	8.47599e-06	1.08219e-05
osa-miR2118e	TTCCCAATGCCTCCCATGCCTA	1.30582	2.34347	1.69069e-05	2.0452e-05
osa-miR2118l	TTCCTAATGCTTCCCATTCCTA	2.14343	1.02662	1.7052e-05	2.06159e-05
osa-miR5834	ACGGATGTAGAAATTGGTGAT	3.34645	2.06095	2.41272e-05	2.83276e-05
osa-miR167e-3p	AGATCATGTTGCAGCTTCACT	1.52621	1.63716	2.42643e-05	2.84624e-05
osa-miR2118f	TTCCTGATGCCTCCCATTCCTA	1.7731	2.5139	3.34722e-05	3.81203e-05
osa-miR167a-5p	TGAAGCTGCCAGCATGATCTA	16.2119	9.99241	4.49844e-05	4.98611e-05
osa-miR812f	ACGGATGATTAAAGTTGGACACGG	0.689382	6.26634	6.03412e-05	6.5613e-05
osa-miR172a	AGAATCTTGATGATGCTGCAT	-2.71035	6.74612	4.2941e-85	1.40073e-81
osa-miR1859	TTTCCTATGACGTCCATTCCAA	-1.25552	8.60919	1.04643e-11	2.04399e-10
osa-miR812n-3p	ACGGAAAATCATGGCTGCACTTAA	-0.400103	6.56694	1.27505e-09	1.4099e-08
osa-miR390-3p	AGGCGCTATCTATCCTGAGCTCC	-1.96097	2.04245	1.32276e-09	1.45772e-08
osa-miR5148a	TGAGGGGTAGAAATGTCATATCAT	-1.15093	3.69211	6.33029e-09	5.4484e-08
osa-miR169e	TAGCCAAGGATGACTTGCCGG	-1.09791	4.01691	4.33647e-07	1.84783e-06
osa-miR172b	GGAATCTTGATGATGCTGCAT	-1.74006	1.82594	4.88558e-07	2.01731e-06
osa-miR319a-3p	ACTGGATGACGCGGGAGCTAAA	-1.35223	5.57033	5.44809e-07	2.18863e-06
osa-miR167a-5p	TGAAGCTGCCAGCATGATCTAG	-1.00493	3.40682	3.09624e-06	8.6503e-06
osa-miR166k-3p	TCGGACCAGGCTTCAATCCCTT	-0.73424	3.65178	6.85637e-06	1.57393e-05
osa-miR319a-3p	ACTGGATGACGCGGGAGCTAA	-1.01064	7.6576	3.09267e-05	4.85169e-05
osa-miR535-5p	CGGTGACAACGAGAGAGAGCACGC	-1.52414	1.91082	9.96231e-05	0.000113309
osa-miR160c-3p	GCGTGCACGGAGCCAAGCATA	-1.05833	3.3974	0.000120955	0.000129108

## Sheet: S5_S7_ostdl1a
miRNA	Sequence	logFC	logCPM	p-value	FDR
osa-miR396e-5p	TCCACAGGCTTTCTTGAACTG	2.23465	5.95749	2.09175e-109	4.25253e-106
osa-miR167d-5p	TGAAGCTGCCAGCATGATCTGA	2.0977	9.3008	4.5017e-40	1.30742e-37
osa-miR827	TTAGATGACCATCAGCAAACA	4.42126	2.63699	7.29717e-36	1.23626e-33
osa-miR394	TTGGCATTCTGTCCACCTCC	4.4024	2.42453	3.75231e-31	4.01497e-29
osa-miR408-3p	CTGCACTGCCTCTTCCCTGGC	2.86395	3.07023	4.10249e-21	1.24483e-19
osa-miR167d-5p	TGAAGCTGCCAGCATGATCTG	1.84828	7.71554	6.13827e-21	1.80856e-19
osa-miR1878	ACTTAATCTGGACACTATAAAAGA	1.97479	2.9939	1.40014e-17	2.63564e-16
osa-miR164a	TGGAGAAGCAGGGCACGTGCA	1.83711	9.31883	5.00239e-17	8.33594e-16
osa-miR408-5p	CAGGGATGAGGCAGAGCATGG	2.44013	6.057	3.42278e-16	4.90036e-15
osa-miR164c	TGGAGAAGCAGGGTACGTGCA	1.68108	3.20853	5.41977e-16	7.4955e-15
osa-miR5790	AAGACGATCCTAGCAGAGCTTCAT	1.64999	3.23197	1.02964e-15	1.32485e-14
osa-miR528-5p	TGGAAGGGGCATGCAGAGGAGC	2.43652	5.72045	1.28982e-15	1.62869e-14
osa-miR164d	TGGAGAAGCAGGGCACGTGCT	2.02077	4.08502	4.53999e-15	5.36616e-14
osa-miR162b	TCGATAAGCCTCTGCATCCAG	1.19365	3.70624	1.95036e-11	1.23523e-10
osa-miR5825	AAAACATCTGATAACCTGAAACGG	2.31	2.46561	5.56552e-10	2.48675e-09
osa-miR1862e	CTAGATTTGTTTATTTTGGGACGG	0.779138	7.04568	3.26622e-09	1.20512e-08
osa-miR396c-3p	GGTCAAGAAAGCTGTGGGAAG	1.38573	4.68653	4.94705e-09	1.72215e-08
osa-miR5503	TTCGGATCTTTCTAGAGGCATT	1.77287	2.01841	8.37243e-08	2.09362e-07
osa-miR5519	TGGCAGAAGTACTGGACTTAG	0.514634	6.41507	1.68423e-07	3.82284e-07
osa-miR408-5p	AGACAGGGATGAGGCAGAGCATGG	2.05025	2.47383	2.83214e-07	6.02273e-07
osa-miR396c-5p	TTCCACAGCTTTCTTGAACTT	1.85197	2.96486	3.28854e-07	6.89177e-07
osa-miR168a-5p	TCGCTTGGTGCAGATCGGGACCCG	1.11483	4.17736	3.37037e-07	7.02046e-07
osa-miR164a	TGGAGAAGCAGGGCACGTGCAT	2.10814	1.44386	6.44094e-07	1.22722e-06
osa-miR160a-5p	TGCCTGGCTCCCTGTATGCCA	2.57844	3.15081	6.62373e-07	1.25499e-06
osa-miR396c-3p	GGTCAAGAAAGCTGTGGGAAGA	2.9794	0.827005	2.31637e-06	3.58931e-06
osa-miR2871a-5p	GACCGTAGAAACTAGCATAGAAAA	1.08638	3.25318	1.22936e-05	1.48326e-05
osa-miR167d-5p	TGAAGCTGCCAGCATGATCTGAA	2.03795	1.29471	1.27023e-05	1.52709e-05
osa-miR160e-5p	TGCCTGGCTCCCTGTATGCCG	1.60193	4.22265	1.83116e-05	2.06132e-05
osa-miR2118h	TTCCTGATGCCTCTCATTCCTA	-1.19084	3.17572	5.21556e-09	1.52146e-08
osa-miR5495	AGAGGTCCGGATCGAACGTAG	-1.0811	5.45771	8.20906e-06	1.03285e-05
osa-miR1859	TTTCCTATGACGTCCATTCCAA	-0.541203	7.60552	1.4007e-05	1.63057e-05

## Sheet: S3_S7_ostdl1a
miRNA	Sequence	logFC	logCPM	p-value	FDR
osa-miR5519	TGGCAGAAGTACTGGACTTAG	4.34456	5.71966	6.7789e-270	1.96217e-267
osa-miR5487	AAAGATGTGCATGTAGTTCCG	3.51538	8.20298	1.45494e-181	1.54487e-179
osa-miR167d-5p	TGAAGCTGCCAGCATGATCTGA	4.53763	9.05871	2.79441e-150	2.01522e-148
osa-miR5516a	CTCATTGCTTCGGTAGGCTGG	4.10215	5.44859	6.21986e-127	3.12918e-125
osa-miR5791	TTGCAGGAGACTAGAGACCAG	5.09635	9.41768	1.66647e-101	5.60707e-100
osa-miR5509	TAGGCATTTTCTCTTGGCATG	6.94821	5.91223	4.55342e-99	1.47567e-97
osa-miR5806	ACAGGCAAAGACAATGACGGC	3.73893	6.74501	4.94782e-89	1.35776e-87
osa-miR408-5p	CAGGGATGAGGCAGAGCATGG	4.13754	5.89281	1.72443e-80	3.97786e-79
osa-miR5793	CGAGGACGAGATACAGTGCAG	4.26609	8.17073	7.24807e-77	1.5724e-75
osa-miR5797	TCGTGGGATTTATGCAGTTAA	5.79614	5.45249	2.26837e-76	4.85619e-75
osa-miR5818	TCGAACTAGAAGGGCCAGGTT	4.3646	7.396	5.39306e-76	1.14184e-74
osa-miR5488	TGAAGGCGACTGATGATTTCA	3.36593	5.3332	7.1578e-71	1.36502e-69
osa-miR167d-5p	TGAAGCTGCCAGCATGATCTG	4.11443	7.44296	3.85648e-64	6.38116e-63
osa-miR164a	TGGAGAAGCAGGGCACGTGCA	2.72132	9.16652	8.38347e-59	1.23531e-57
osa-miR5820	TGGCAGAGATTGATCGAGGAA	3.16137	5.0907	4.5426e-58	6.57242e-57
osa-miR528-5p	TGGAAGGGGCATGCAGAGGAGC	4.66843	5.53159	2.86709e-57	4.07135e-56
osa-miR396c-3p	GGTCAAGAAAGCTGTGGGAAG	5.76543	4.24705	6.52633e-57	9.19343e-56
osa-miR5506	TGGATCGCTTCGTCTGATGGT	6.35199	4.65699	2.09708e-54	2.77466e-53
osa-miR5798	CTGGACTACAAGATCCCGGAT	4.22238	4.70107	2.43321e-52	3.06764e-51
osa-miR5491	TGAAATGGAGGCTCGTTGTAC	5.25736	3.90318	1.26361e-47	1.40527e-46
osa-miR5496	CCAGCCGGTGGCATAGTTCTC	4.58831	4.41726	1.89352e-45	1.98957e-44
osa-miR5790	AAGACGATCCTAGCAGAGCTTCAT	4.50618	2.90277	9.43789e-45	9.70427e-44
osa-miR827	TTAGATGACCATCAGCAAACA	6.81579	2.58705	2.63966e-44	2.67768e-43
osa-miR5515	CCGATGGTTGTTCTACAGGTG	4.73258	2.73615	1.12044e-37	9.38738e-37
osa-miR5800	CCCGGCTATCGGAACGGCTGC	4.27311	4.34457	3.37778e-36	2.70549e-35
osa-miR5507	AATGAGAATGATGACCCGGTG	3.3542	3.55795	2.61833e-35	2.04002e-34
osa-miR164d	TGGAGAAGCAGGGCACGTGCT	3.43202	3.89662	1.57106e-32	1.11136e-31
osa-miR396e-5p	TCCACAGGCTTTCTTGAACTG	4.93138	5.72615	1.10933e-31	7.57108e-31
osa-miR408-3p	CTGCACTGCCTCTTCCCTGGC	4.73911	2.94101	3.27303e-31	2.19622e-30
osa-miR5499	GAAGGAAGAATCGTTATGGAA	4.5066	2.90308	6.93401e-31	4.59296e-30
osa-miR394	TTGGCATTCTGTCCACCTCC	3.83284	2.45624	5.47291e-28	3.22844e-27
osa-miR5796	TCATTCAGGATTGAAGCCGCC	3.91675	4.56745	6.47722e-28	3.80494e-27
osa-miR5836	TGAGCAGCCGGACCATGGGAT	3.92445	2.53629	2.18796e-27	1.26178e-26
osa-miR5514	TCCCAGAGCTTTGGCCGTCGC	4.95299	2.42803	4.98511e-27	2.83312e-26
osa-miR5495	AGAGGTCCGGATCGAACGTAG	5.36847	3.86576	5.92871e-26	3.24375e-25
osa-miR5832	TTGGCGGAGCGGTTGCTGTCA	5.25622	2.70388	7.65702e-26	4.17099e-25
osa-miR396c-5p	TTCCACAGCTTTCTTGAACTT	4.45632	2.68471	2.82968e-24	1.4411e-23
osa-miR1878	ACTTAATCTGGACACTATAAAAGA	2.25406	2.9435	3.60381e-21	1.59206e-20
osa-miR5527	TCTCAGCCAGGGCAGTAACAG	3.45367	3.83206	2.25787e-19	9.05117e-19
osa-miR5511	CATATCCCAGCTGTTTCGGCC	5.36266	1.30779	3.79328e-15	1.20747e-14
osa-miR5521	AGTGGCTGCATATCTGATGAG	3.03575	2.60817	1.08314e-14	3.34161e-14
osa-miR5489	CAGGTGTTCTCGATGGCTTCC	3.37392	2.81283	3.04545e-14	9.15369e-14
osa-miR1862e	CTAGATTTGTTTATTTTGGGACGG	1.02283	6.96084	3.65939e-14	1.09275e-13
osa-miR408-5p	AGACAGGGATGAGGCAGAGCATGG	3.63194	2.28352	3.68199e-13	1.02693e-12
osa-miR5487	AAAGATGTGCATGTAGTTCCGGCT	3.75874	1.41398	4.60334e-13	1.27632e-12
osa-miR5503	TTCGGATCTTTCTAGAGGCATT	2.45915	1.89958	1.2259e-11	3.04744e-11
osa-miR164a	TGGAGAAGCAGGGCACGTGCAT	3.96281	1.26034	1.29657e-11	3.21481e-11
osa-miR167d-5p	TGAAGCTGCCAGCATGATCTGAA	5.05629	1.06355	1.6146e-10	3.65e-10
osa-miR5825	AAAACATCTGATAACCTGAAACGG	2.5538	2.43052	3.87105e-10	8.48889e-10
osa-miR168a-5p	TCGCTTGGTGCAGATCGGGACC	1.29245	5.603	8.47403e-10	1.80482e-09
osa-miR5517	TGCATCACGGCGCATATGTAG	3.81203	1.45607	1.3397e-09	2.79034e-09
osa-miR5492	AGAAGGAGAATAGATATGGTT	6.35679	0.636149	2.05825e-09	4.21505e-09
osa-miR5837.2	GGTGATGTGGAGCGTTCGGCA	1.97757	2.84286	5.07925e-09	9.99764e-09
osa-miR396c-3p	GGTCAAGAAAGCTGTGGGAAGA	4.62312	0.738777	9.2964e-09	1.77956e-08
osa-miR5788	TGGATGTGACATACTCTAGTA	2.71446	1.25796	1.1566e-08	2.18596e-08
osa-miR164c	TGGAGAAGCAGGGTACGTGCA	2.25637	3.09435	1.29792e-08	2.44539e-08
osa-miR156a	TTGACAGAAGAGAGTGAGCAC	1.3406	9.0894	1.96442e-08	3.61821e-08
osa-miR5486	AGGGGCTTGCATATTCTACCA	2.72348	5.91691	2.05939e-08	3.78522e-08
osa-miR5789	TGACTGAGCTTCGTTCGGTAT	2.62388	4.18409	4.60537e-08	8.1514e-08
osa-miR818f	GGGAGCATGTAGGATGGCCAT	3.47671	6.50605	6.09372e-08	1.06947e-07
osa-miR5518	ATACTCAAACAGGGCATTGCA	3.79522	0.738064	1.54964e-07	2.55892e-07
osa-miR167e-3p	AGATCATGTTGCAGCTTCACT	1.81448	1.82056	9.3665e-07	1.39642e-06
osa-miR2871a-5p	GACCGTAGAAACTAGCATAGAAAA	1.4718	3.144	1.94513e-06	2.77071e-06
osa-miR5834	ACGGATGTAGAAATTGGTGAT	3.47243	2.14814	3.2584e-06	4.47484e-06
osa-miR2878-5p	TACATGTATAAAATTCTGAGGATG	2.26155	1.56606	4.35484e-06	5.82649e-06
osa-miR393b-3p	TCAGTGCAATCCCTTTGGAAT	3.14111	0.668978	4.85745e-06	6.47108e-06
osa-miR162b	TCGATAAGCCTCTGCATCCAG	0.706343	3.87053	7.10415e-06	9.25809e-06
osa-miR408-5p	ACAGGGATGAGGCAGAGCATGG	3.99972	0.318873	1.48325e-05	1.83227e-05
osa-miR5814	AATCAAGTTAGGAACCATGCAAGT	1.03421	2.56382	3.32396e-05	3.82712e-05
osa-miR3979-3p	CTTCGGGGGAGGAGAGAAGC	4.00048	0.319671	5.89798e-05	6.52962e-05
osa-miR168a-5p	TCGCTTGGTGCAGATCGGGACCCG	1.38365	4.09887	0.000154195	0.00015593
osa-miR1863c	TAGAAACTTGGCTGATGCATTACT	1.8524	2.43595	0.000166392	0.00016685
osa-miR172a	AGAATCTTGATGATGCTGCAT	-2.95469	6.71846	8.6273e-90	3.28485e-86
osa-miR169e	TAGCCAAGGATGACTTGCCGG	-2.30592	3.74983	2.69916e-35	8.22166e-33
osa-miR5148a	TGAGGGGTAGAAATGTCATATCAT	-2.12578	3.47543	2.7347e-26	3.52962e-24
osa-miR1859	TTTCCTATGACGTCCATTCCAA	-1.7967	8.4701	1.66195e-21	1.25304e-19
osa-miR160c-3p	GCGTGCACGGAGCCAAGCATA	-2.34163	3.12138	2.08197e-18	1.0295e-16
osa-miR166k-3p	TCGGACCAGGCTTCAATCCCTT	-1.17905	3.51483	8.48035e-11	1.00903e-09
osa-miR390-3p	AGGCGCTATCTATCCTGAGCTCC	-1.96029	2.06871	2.29711e-09	1.82594e-08
osa-miR812n-3p	ACGGAAAATCATGGCTGCACTTAA	-0.536288	6.51098	8.90411e-09	5.87563e-08
osa-miR5150-5p	AGCTTCTGACAGCTGCAGTTTCTC	-0.396298	6.62218	4.16827e-08	2.25116e-07
osa-miR5153	TGGATTCCACTGACACGTAGACGT	-1.75966	2.37612	5.88606e-07	2.05891e-06
osa-miR319a-3p	ACTGGATGACGCGGGAGCTAA	-1.10827	7.62669	3.6646e-06	9.25617e-06
osa-miR1883a	ACCTGTGACGGGCCGAGAATGGAA	-0.873234	4.16876	7.76898e-06	1.69953e-05
osa-miR2121a	AAAACGGAGCGGTCCATTAGCGCG	-1.13184	3.05135	5.83743e-05	7.89556e-05
osa-miR166k-5p	GGTTTGTTGTCTGGCTCGAGG	-0.901602	3.35133	0.000137455	0.00014558

## Sheet: S3_9522_msp1
miRNA	Sequence	logFC	logCPM	p-value	FDR
osa-miR156a	TGACAGAAGAGAGTGAGCAC	-0.341259	9.22934	2.06827e-07	2.64902e-07

[truncated: 5 more sheets: S5_9522_msp1, S7_9522_msp1, S3_9522_ostdl1a, S5_9522_ostdl1a, S7_9522_ostdl1a]
