# Supplementary material for: Dynamic changes of small RNAs in rice spikelet development reveal specialized reproductive phasiRNA pathways
Source: J Exp Bot. 2016 Oct 4;67(21):6037–49. doi: 10.1093/jxb/erw361 (PMC5100018; doi:10.1093/jxb/erw361)
Supplement: Supplementary Data [file supp_erw361_supplementary_table_S4.xlsx]

## Sheet: PHAS_21
Table S4. 21- and 24-nt phasiRNA abundance from each PHAS locus.
PHAS_21_No	Chr. No	Start	End	9522_S3_1	9522_S3_2	9522_S3_3	msp1_S3_1	msp1_S3_2	msp1_S3_3	ostdl1a_S3_1	ostdl1a_S3_2	ostdl1a_S3_3	9522_S5_1	9522_S5_2	9522_S5_3	msp1_S5_1	msp1_S5_2	msp1_S5_3	ostdl1a_S5_1	ostdl1a_S5_2	ostdl1a_S5_3	9522_S7_1	9522_S7_2	9522_S7_3	msp1_S7_1	msp1_S7_2	msp1_S7_3	ostdl1a_S7_1	ostdl1a_S7_2	ostdl1a_S7_3
1	1	2231010	2231368	8	8	6	5	3	5	5	4	2	525	511	405	208	200	189	331	184	215	290	296	236	116	105	102	97	113	67
2	1	2238932	2239142	5	6	3	8	9	10	9	9	5	208	223	256	165	141	143	132	113	165	159	218	146	214	168	186	177	186	174
3	1	2239658	2239931	243	238	210	219	182	213	280	261	199	1447	1445	1223	930	898	1063	1074	1012	942	761	896	708	792	923	918	1054	1283	1020
4	1	2240514	2240892	12	20	21	9	7	12	10	7	15	1335	1435	1585	504	588	504	515	485	418	964	1014	881	235	203	200	249	249	222
5	1	2244134	2244595	27	51	50	37	27	25	21	28	30	352	284	437	257	290	243	224	276	277	222	265	222	164	184	184	234	213	280
6	1	2312939	2313275	30	29	36	26	24	28	21	20	21	838	893	902	740	742	763	691	726	722	482	534	468	570	541	598	556	534	545
7	1	2317262	2317598	2	1	1	3	0	0	1	3	1	150	127	139	106	113	127	107	118	153	52	84	63	36	64	49	61	63	59
8	1	2319365	2319659	10	20	16	3	7	4	5	15	11	85	90	148	79	84	58	56	97	93	55	56	56	43	35	49	44	40	48
9	1	2319918	2320317	33	30	34	27	21	43	28	24	22	850	919	738	505	579	694	625	505	579	490	652	490	407	507	425	501	568	479
10	1	2324285	2324516	18	16	13	7	11	8	11	12	14	279	294	328	197	212	247	166	206	231	147	157	140	144	140	127	165	184	147
11	1	2325302	2325829	46	23	27	30	19	18	17	27	26	1008	1012	897	586	566	840	577	515	582	619	736	512	456	530	466	520	502	514
12	1	2327764	2328058	32	48	35	27	38	36	31	33	39	705	811	1099	768	853	747	523	733	778	629	579	548	482	480	494	514	496	596
13	1	2329410	2329620	40	42	28	16	12	16	23	20	14	528	445	899	498	631	557	392	536	487	295	264	337	338	351	359	316	267	339
14	1	2330480	2330796	41	21	21	26	19	12	19	21	24	653	706	712	487	537	535	447	458	530	304	395	307	321	357	369	319	423	330
15	1	2331703	2331999	19	17	14	16	14	19	13	17	25	166	216	259	223	317	238	291	513	415	111	117	97	142	176	173	348	322	331
16	1	2333028	2333238	5	4	2	10	6	6	27	19	10	29	25	50	89	90	88	226	205	228	23	27	26	86	92	75	261	284	259
17	1	2333896	2334295	85	96	75	74	76	66	63	63	51	805	857	827	669	716	712	723	754	711	626	726	620	641	697	699	1162	1343	996
18	1	2334833	2335275	22	17	12	10	12	8	1	1	1	263	264	325	197	222	237	9	6	3	222	236	193	202	257	231	3	2	2
19	1	2342004	2342445	176	133	101	112	95	91	12	17	14	1344	1195	1115	778	852	834	266	255	234	1387	1608	1454	1367	1440	1326	372	380	344
20	1	2343012	2343369	107	74	70	126	92	133	120	170	139	1224	1322	1078	1659	1977	1753	1755	1411	1713	748	949	803	2303	1789	2659	2273	2138	2408
21	1	2345804	2346224	65	54	56	76	56	64	75	86	61	1531	1501	1310	1265	1363	1394	1162	1102	1335	1198	1300	1089	2440	2465	2608	1689	1589	1906
22	1	2347150	2347445	73	66	61	53	53	40	59	58	44	687	739	658	583	591	614	613	499	490	545	663	548	616	738	711	671	792	688
23	1	2347941	2348404	65	55	50	32	25	41	28	31	20	851	876	959	603	646	686	585	561	658	988	973	992	740	757	788	810	795	832
24	1	2349115	2349472	17	23	11	14	15	8	15	13	12	137	170	210	205	236	187	171	203	260	145	112	109	131	139	136	154	147	173
25	1	14156183	14156477	42	37	22	12	7	10	11	13	12	363	422	393	177	199	203	108	113	111	491	528	465	215	230	219	167	171	186
26	1	19140548	19140843	229	217	197	195	162	184	149	157	187	927	858	994	874	931	837	674	674	804	622	681	683	892	937	977	801	790	637
27	1	19145038	19145353	396	332	279	269	232	206	335	291	206	2866	2843	2162	1429	1408	1615	2015	1320	1568	3759	4562	3724	2368	2664	2339	3212	3634	3067
28	1	20077119	20077371	98	98	74	83	93	81	70	62	46	1317	1218	1184	1118	1202	1326	684	559	628	836	1048	791	1308	1311	1229	735	886	782
29	1	20083038	20083480	8	20	18	7	6	8	3	7	5	198	213	347	238	225	170	125	140	100	206	205	237	204	212	213	124	138	147
30	1	20089258	20089638	79	55	48	57	37	36	7	5	1	468	517	569	466	527	553	68	56	55	359	364	382	491	460	535	69	47	58
31	1	20108182	20108393	72	49	62	57	31	39	41	42	39	668	951	723	669	724	609	192	216	197	542	676	495	565	497	698	207	239	193
32	1	20404474	20404893	496	468	376	436	372	448	791	679	646	5674	5439	5193	3741	4145	4562	4789	3580	4306	5356	6185	5217	5445	7097	7106	8259	9872	7497
33	1	20418108	20418423	167	157	144	162	100	137	148	179	134	2465	2679	2557	1970	2210	2340	1791	1684	1794	2329	2687	2092	2191	2179	2505	1934	2051	2117
34	1	20421116	20421430	16	13	12	15	17	14	16	21	19	513	499	485	409	446	447	475	390	414	331	388	289	353	377	407	503	600	549
35	1	20452543	20453154	48	57	23	35	41	42	48	67	44	1281	1253	1051	739	787	910	889	587	688	893	1126	859	612	740	678	701	730	659
36	1	20455383	20455721	20	31	20	20	25	25	36	28	32	474	386	434	335	332	345	541	485	489	325	385	372	342	346	328	543	644	572
37	1	20457659	20458017	199	246	203	207	171	193	183	181	204	2428	3018	3976	3486	4064	3488	2415	3027	3256	2393	1898	2237	2582	2735	2879	2759	2548	3040
38	1	20462635	20463013	248	191	137	201	144	155	175	125	156	2560	2797	2205	1584	1577	1833	1448	1296	1539	2297	2455	2084	1775	2172	2072	1670	2034	1676
39	1	34219182	34219455	134	106	113	52	48	49	37	44	32	1042	1065	1018	672	763	794	619	630	494	469	575	508	267	278	324	242	245	225
40	1	34222197	34222849	248	260	237	138	107	151	96	114	114	1602	1457	2012	1464	1678	1532	996	1254	1092	984	1027	970	493	502	544	427	389	387
41	1	34224628	34224943	125	126	90	98	71	96	94	78	79	1061	1239	1084	749	733	864	684	638	617	551	600	478	240	225	304	249	214	230
42	1	34226001	34226315	5	6	7	2	4	2	3	1	5	65	58	103	76	78	73	51	93	58	25	36	34	18	18	15	17	8	32
43	1	34227247	34227542	501	550	445	224	201	208	226	245	238	1310	1317	2142	1265	1353	1135	897	1132	901	917	862	1062	508	479	468	380	350	302
44	1	34229001	34229484	351	388	237	198	169	176	162	197	176	1705	1591	1667	1124	1217	1214	1243	1177	1194	1335	1482	1314	753	789	781	800	926	809
45	1	34254360	34254613	59	98	91	61	52	67	34	49	45	1515	1469	2099	1279	1238	1369	833	836	925	987	786	754	403	482	501	303	364	370
46	1	34256865	34257558	359	352	322	254	150	222	140	132	162	5338	6762	5699	3166	3570	3424	2581	2744	2811	3964	4241	3465	1771	1766	1970	1336	1454	1339
47	1	34261955	34262333	9	10	9	5	2	1	3	4	2	324	292	246	152	221	170	108	113	122	105	139	101	50	48	46	35	42	35
48	1	34278592	34278928	13	25	8	2	3	4	6	4	9	89	101	153	75	88	66	34	78	56	28	37	26	20	5	13	12	5	14
49	1	34281602	34281959	26	16	16	21	12	17	23	14	20	374	310	309	252	271	265	271	244	257	144	182	142	138	130	130	125	132	136
50	1	34285382	34285761	65	44	36	36	22	33	41	32	27	1263	1254	1017	799	812	907	1004	700	796	773	858	670	657	679	710	654	804	742
51	1	34289587	34289881	271	200	202	111	103	118	117	110	108	2844	2638	2635	1287	1381	1464	1107	1101	1068	1350	1581	1363	764	864	820	707	797	602
52	1	34291011	34291327	58	69	48	28	21	34	21	32	31	244	228	381	225	277	204	203	234	220	156	168	187	136	132	139	94	127	127
53	2	1486793	1487045	11	4	4	15	4	7	3	3	2	447	370	423	402	421	419	229	259	180	101	131	107	39	47	34	25	28	32
54	2	1487573	1487889	62	51	29	42	25	41	40	25	24	1505	1406	1384	853	1029	940	1103	896	1050	868	1009	812	650	710	652	682	724	742
55	2	1489820	1490197	10	12	7	11	8	6	7	5	7	172	211	241	142	156	117	104	136	168	166	110	102	96	60	85	76	50	130
56	2	1494754	1495048	4	7	7	3	6	2	2	3	5	91	92	158	111	128	93	85	112	132	105	94	98	88	48	85	97	65	86
57	2	1498717	1498927	106	93	78	70	58	63	78	72	49	1348	1123	1133	789	786	752	1309	838	860	888	888	860	728	717	649	859	1014	973
58	2	1514577	1514976	43	54	34	33	29	36	28	27	36	828	764	898	568	670	659	655	524	618	478	569	503	388	442	403	380	465	404
59	2	1517947	1518157	20	13	8	10	8	15	9	16	9	209	221	205	153	158	200	177	128	168	125	184	139	157	147	159	185	186	176
60	2	1520012	1520411	32	32	28	23	26	30	37	28	35	205	249	285	246	288	334	228	296	362	163	169	126	231	211	260	274	243	374
61	2	1522749	1523253	111	84	87	85	77	102	97	98	93	628	679	570	514	552	519	596	566	556	528	610	449	552	528	599	659	581	664
62	2	1523598	1523955	4	7	8	3	5	5	6	5	9	138	177	180	95	137	80	113	95	82	97	92	96	64	58	60	48	74	87
63	2	1527314	1527607	0	0	0	1	1	0	1	0	1	14	15	27	25	16	19	19	16	14	19	26	20	29	26	29	41	38	36
64	2	1528513	1528765	41	33	29	23	26	31	21	23	30	312	387	571	458	514	465	335	445	411	275	258	312	287	324	317	321	294	319
65	2	1530349	1530726	27	25	31	27	22	29	28	22	22	381	437	375	328	300	326	303	283	313	431	539	442	405	372	454	463	461	472
66	2	1531436	1531877	8	5	4	10	3	8	3	5	1	164	174	139	197	213	200	187	160	187	75	133	91	241	257	236	232	301	252
67	2	5974344	5974680	25	24	23	21	14	17	16	10	22	280	343	506	391	440	425	297	384	377	318	302	303	382	303	348	296	315	413
68	2	10566745	10567020	44	36	23	31	32	35	34	35	36	426	395	365	509	538	628	564	436	553	253	310	234	412	471	445	407	480	450
69	2	10611934	10612250	27	26	19	26	11	14	17	20	15	463	478	420	308	347	383	357	297	327	320	416	364	272	294	289	301	344	297
70	2	10616774	10617090	67	43	44	31	20	23	28	26	25	1323	1294	1206	774	796	845	1011	724	872	904	982	849	540	648	627	776	862	713
71	2	10619503	10619903	23	15	12	21	8	9	15	13	17	325	267	280	258	257	294	240	192	212	191	245	188	168	200	211	206	256	200
72	2	10620987	10621261	2	1	1	1	0	1	1	2	1	45	67	56	36	54	54	41	36	44	50	55	40	59	49	55	72	65	67
73	2	10630160	10630518	24	27	20	21	12	13	17	16	10	312	352	362	270	298	265	235	216	252	331	384	367	287	312	347	336	393	338
74	2	10642503	10642734	4	16	12	14	10	16	13	10	10	210	275	208	142	184	199	174	156	169	116	98	113	115	106	101	113	126	129
75	2	10644623	10645042	315	223	237	247	152	215	192	178	188	2533	3527	2920	2773	3144	3172	2132	2440	2686	2294	2665	2401	2837	2679	2826	3144	3321	2810
76	2	10654469	10654994	23	31	20	17	9	15	15	14	13	258	314	396	256	282	278	239	273	244	250	250	268	194	227	264	252	242	216
77	2	10676255	10676591	149	97	65	97	59	79	93	103	63	2440	2017	1881	1324	1568	1443	2130	1324	1510	1403	1809	1480	1508	1625	1447	1653	1904	1657
78	2	12272832	12273420	120	101	73	76	57	56	69	59	50	2132	2147	2093	1578	1829	1859	1716	1443	1476	1436	1552	1404	1651	1773	1730	1678	1959	1535
79	2	12274810	12275020	1	1	3	1	0	0	2	0	0	36	38	53	44	54	59	43	33	33	55	30	48	41	34	33	42	38	49
80	2	12291018	12291355	5	17	14	11	2	5	8	3	3	404	206	394	313	319	386	229	206	244	192	204	219	190	209	199	197	209	209
81	2	12291954	12292311	134	96	104	83	62	68	61	70	61	3931	4325	4315	3120	3483	3605	2971	2729	2880	2842	3147	2759	2530	2583	2746	2800	2951	2734
82	2	12296416	12296837	246	217	196	122	104	92	135	125	119	6585	7442	5477	4707	5015	5837	5253	3887	4471	5713	6356	5109	4732	5054	5429	5306	6037	5112
83	2	12298330	12298792	7	12	7	0	6	6	6	6	2	93	92	88	89	71	94	69	77	81	88	90	95	89	97	105	117	112	103
84	2	12299792	12300044	374	304	295	254	166	209	213	218	189	7202	7296	6628	5397	6101	6225	6025	4753	5825	4766	5424	4558	6075	7071	6820	6408	8165	6878
85	2	15776882	15777134	16	15	17	15	11	17	15	11	4	255	306	325	313	377	421	374	280	327	216	260	192	248	307	299	313	368	333
86	2	15792482	15792692	6	6	8	12	8	3	4	6	3	72	74	87	78	70	88	67	56	79	94	108	77	111	117	103	121	143	113
87	2	15795671	15796069	14	24	14	11	5	16	22	16	9	152	213	208	160	234	213	159	163	163	121	162	149	156	155	150	162	144	159
88	2	15808270	15808628	3	4	6	2	1	3	2	0	0	117	152	263	89	114	76	73	88	109	115	75	107	50	52	55	50	46	59
89	2	15821721	15821975	30	32	35	22	12	19	7	22	25	531	576	734	418	513	446	436	412	475	405	410	400	335	325	326	290	314	331
90	2	16559163	16559689	35	15	24	14	8	20	17	15	22	1392	1473	1509	1067	1142	1130	1058	859	1002	651	631	626	418	364	476	457	404	380
91	2	16566122	16566480	2	3	3	7	6	4	2	1	2	43	36	112	75	104	63	41	77	70	32	33	48	51	26	47	26	31	33
92	2	16566980	16567253	1	0	1	0	1	0	2	2	1	53	60	49	30	33	36	33	31	31	41	38	33	26	25	34	26	31	36
93	2	16568776	16569070	9	7	4	2	5	3	2	7	3	167	198	295	112	120	120	84	84	104	131	152	145	69	73	75	68	77	79
94	2	16570229	16570524	3	9	10	2	4	2	5	6	5	201	179	211	143	167	196	167	152	142	127	185	104	106	118	108	135	135	112
95	2	16573376	16573734	171	131	129	127	76	97	129	132	109	4122	4432	4012	3206	3410	3914	3468	2752	3686	3257	3664	3276	3260	4028	4021	4045	4760	3894
96	2	16577864	16578095	17	11	17	16	10	13	11	14	15	481	512	543	431	443	455	398	389	437	346	367	306	347	370	401	408	359	417
97	2	16578342	16578720	25	32	23	12	12	28	9	14	22	360	520	650	322	365	336	268	298	354	336	259	316	193	184	205	180	175	198
98	2	16579752	16580088	19	25	15	16	9	17	11	8	18	801	831	861	611	678	657	536	458	614	516	518	468	403	451	396	439	489	469
99	2	16595559	16595790	5	8	3	3	3	5	6	3	4	205	247	256	223	223	217	173	169	173	152	140	161	138	148	154	128	143	159
100	2	16596572	16596973	14	9	9	13	12	9	9	4	7	86	78	87	64	69	90	68	69	55	57	78	62	72	66	91	69	83	73
101	2	20200400	20200880	2	9	3	2	1	2	2	3	2	91	106	97	78	105	99	66	59	77	77	72	47	48	60	62	54	68	73
102	2	20202083	20202399	15	11	10	17	12	12	21	7	11	212	213	233	122	156	129	132	142	163	164	191	169	135	126	134	153	149	133
103	2	20246768	20247168	456	409	329	248	169	244	264	204	206	7407	6859	6105	3160	3391	3045	3860	2748	2895	3962	4484	3992	2140	2147	2261	1876	2315	1878
104	2	20248441	20248904	6	6	11	5	4	1	4	6	3	84	125	114	81	70	70	54	71	70	74	59	73	53	46	67	61	50	56
105	2	20249995	20250309	279	302	265	232	154	189	208	182	165	3938	4028	3870	2530	2905	3001	2872	2736	2901	2816	3295	2543	2277	2557	2687	2983	3237	3066
106	2	20251485	20251885	7	10	6	7	6	3	4	9	3	157	198	161	122	127	131	107	120	122	139	129	138	83	77	98	116	110	101
107	2	20252658	20253163	21	8	11	10	7	12	10	11	5	339	376	342	238	257	290	258	224	239	262	226	229	179	178	239	230	247	269
108	2	20253901	20254153	35	43	21	24	17	20	21	25	22	370	357	359	314	371	426	330	274	340	185	201	179	194	204	229	282	249	217
109	2	20257028	20257384	64	55	55	71	44	54	38	48	32	1365	1283	1221	1185	1194	1302	1307	894	1195	745	909	734	731	843	829	795	915	759
110	2	20259426	20259931	11	16	14	6	6	6	8	4	9	366	295	317	167	214	177	256	177	205	138	189	187	130	102	91	103	142	99
111	2	20262007	20262364	66	86	84	61	65	56	49	62	62	443	440	776	482	558	362	450	519	463	325	227	335	220	174	188	205	171	200
112	2	20266860	20267195	7	4	5	4	4	4	5	6	2	292	353	308	148	180	169	133	148	157	172	229	156	46	79	65	46	66	63
113	2	20271122	20271374	27	26	27	16	14	11	10	15	14	329	322	353	192	180	182	190	170	164	140	148	129	62	66	63	65	66	47
114	2	20272805	20273120	0	0	0	0	1	1	0	0	0	19	22	17	6	5	7	4	10	10	13	12	18	6	4	8	5	5	6
115	2	20275038	20275290	6	13	14	9	5	6	6	6	8	194	229	287	182	234	189	155	215	210	166	146	157	148	195	148	152	201	146
116	2	20277763	20278077	15	15	16	13	9	16	18	18	7	865	737	713	477	503	531	580	341	405	464	535	420	451	441	410	329	398	428
117	2	20281855	20282065	7	11	1	7	3	9	4	3	2	187	145	181	146	148	155	153	116	156	97	128	113	126	138	121	146	139	117
118	2	20284976	20285355	18	11	6	5	5	9	10	3	7	118	124	112	79	76	110	93	66	81	82	86	61	52	63	61	68	51	61
119	2	20298215	20298636	0	3	2	3	0	0	0	0	0	33	38	44	38	46	31	53	39	46	35	35	36	29	54	47	43	49	56
120	2	20301954	20302227	86	70	66	86	62	89	89	78	60	735	708	584	487	516	540	575	553	640	438	497	433	448	511	527	438	548	472
121	2	20305760	20306117	7	6	4	2	3	8	0	2	5	151	159	193	110	123	131	95	88	78	102	97	90	76	73	93	76	80	41
122	2	20308812	20309406	111	146	123	86	84	85	62	73	63	1432	1605	1850	1292	1474	1327	1103	1416	1695	1160	1125	1085	882	924	1013	1036	1027	1014
123	2	20310022	20310360	8	17	7	15	13	5	14	13	7	224	192	242	137	162	163	147	148	171	156	189	163	128	140	126	161	187	160
124	2	20311434	20311728	93	132	101	63	77	75	50	63	59	976	1110	1417	1078	1284	1083	867	1222	1431	797	670	736	683	711	790	793	808	778
125	2	20322562	20323173	9	12	6	12	12	11	13	9	9	179	147	210	78	116	96	107	98	114	142	145	118	114	111	101	143	150	107
126	2	20329024	20329254	4	1	2	0	0	3	1	1	2	40	46	37	33	47	37	42	29	28	41	24	33	15	24	39	30	40	23
127	2	20332565	20332944	13	10	12	7	9	4	7	12	8	757	873	885	611	634	626	531	435	598	586	603	524	486	515	497	546	567	516
128	2	20334141	20334539	27	22	18	18	14	12	11	8	13	1723	1715	1294	888	981	1081	887	703	824	930	1124	857	608	803	827	727	851	738
129	2	20336824	20337119	17	26	19	25	10	14	11	5	9	400	495	868	587	728	499	258	570	526	337	244	317	269	240	339	251	220	282
130	2	20347355	20347733	49	45	36	25	30	37	10	14	25	528	540	1036	723	759	604	349	647	643	343	273	323	276	277	316	275	273	307
131	2	20349390	20349703	1	1	0	0	0	0	0	0	0	27	25	28	22	20	18	16	20	18	11	15	10	9	15	13	27	7	9
132	2	20350022	20350421	60	70	52	46	42	53	27	25	30	1358	1391	1609	1218	1258	1121	926	979	1124	862	840	743	614	683	737	716	718	696
133	2	20351421	20351757	22	31	18	24	10	23	23	14	13	3006	2716	2569	1805	1952	1922	1783	1381	1514	1016	1237	1009	706	718	704	641	758	722
134	2	20356706	20356960	1	1	2	2	1	3	0	3	1	40	49	54	30	41	39	25	23	27	29	27	21	22	16	20	26	16	12
135	2	20358230	20358733	3	7	7	7	1	6	5	4	7	102	98	123	110	138	142	158	89	117	50	58	50	108	110	105	82	128	106
136	2	20360521	20360878	45	62	44	32	35	36	50	35	42	790	799	968	639	703	693	694	584	692	483	541	522	357	422	441	441	451	439
137	2	20363456	20363896	35	38	17	17	23	15	7	18	17	278	295	366	257	320	285	217	273	254	208	171	202	153	146	149	139	140	162
138	2	20393696	20394096	7	7	8	7	4	6	8	4	4	71	99	70	80	86	122	95	74	87	44	57	71	47	68	73	77	75	85
139	2	20396697	20397265	135	177	143	101	100	114	118	118	111	821	509	1040	871	1019	783	806	625	560	454	473	595	683	598	514	568	503	437
140	2	20397962	20398340	17	18	9	12	8	5	4	6	5	228	287	266	179	243	219	165	162	213	148	180	175	115	107	113	87	97	127
141	2	20403812	20404254	0	2	0	1	0	1	0	0	0	13	22	14	13	14	29	10	8	10	16	15	7	10	13	7	11	7	8
142	2	22829408	22829911	18	27	19	31	12	27	15	9	20	966	1021	994	894	909	1049	924	698	860	754	760	635	829	941	951	931	1102	896
143	2	22833987	22834471	17	11	18	15	13	21	9	13	9	241	253	358	252	310	271	216	275	293	223	210	182	203	201	251	208	200	230
144	2	22839941	22840424	31	24	24	29	10	16	29	22	29	694	599	574	456	485	488	525	428	437	407	471	370	374	405	389	434	477	408
145	2	22845692	22846007	131	130	134	103	107	139	80	96	118	880	947	1462	1054	1112	972	653	967	1028	707	700	828	867	939	944	913	950	786
146	2	22847655	22847865	345	312	255	342	296	321	320	257	230	2345	2244	2190	2255	2476	2614	2177	1665	2132	1971	2372	2008	3115	3547	3258	3209	3714	3235
147	2	22849371	22849665	23	39	17	13	14	13	19	20	17	240	253	241	197	224	212	184	170	228	157	189	157	185	191	166	256	221	227
148	2	22852021	22852443	17	15	18	22	17	23	13	8	10	267	316	417	305	356	290	294	277	374	164	192	180	234	211	226	204	261	227
149	2	22853248	22853521	2	9	3	7	5	6	4	1	5	124	139	208	121	194	115	103	158	185	103	79	83	84	77	93	71	84	83
150	2	22854758	22855282	15	27	18	5	12	9	6	7	6	219	269	603	533	635	526	455	598	575	154	93	134	314	310	354	293	361	312
151	2	22856473	22856789	14	10	4	4	14	7	11	3	5	125	144	125	53	64	52	52	40	58	117	120	96	41	60	46	66	41	60
152	2	22858267	22858751	79	71	64	56	38	52	52	48	48	1387	1456	1293	1132	1248	1348	1098	1022	1373	988	1096	860	886	1047	980	1077	1120	1081
153	2	22859676	22860075	21	12	12	5	12	7	8	6	8	669	654	602	280	311	378	286	231	268	353	361	338	197	246	242	216	265	186
154	2	22860934	22861166	4	4	4	2	3	2	1	1	3	80	93	85	51	79	86	67	48	89	76	93	75	74	77	76	83	78	106
155	2	28939171	28939402	17	26	24	17	15	20	7	11	21	175	175	362	246	324	231	143	286	292	176	132	196	204	144	176	181	132	200
156	3	18585933	18586247	49	42	29	34	35	33	24	28	39	1094	988	1085	727	797	849	724	633	780	679	861	690	578	740	641	755	822	717
157	3	18586805	18587183	59	43	37	33	23	42	25	32	24	1000	1165	1223	816	877	783	694	725	731	548	629	500	296	350	323	356	347	324
158	3	18588237	18588637	157	159	155	100	87	86	74	81	99	1377	1458	1889	1147	1473	1220	903	1297	1188	903	893	866	530	588	563	550	586	534
159	3	18588852	18589252	33	40	32	21	21	25	22	24	23	353	301	481	244	237	268	274	302	308	218	202	175	205	189	190	229	201	252
160	3	18591363	18591784	103	100	83	112	70	94	83	77	63	1594	1693	1527	1371	1370	1636	1551	1280	1501	1144	1406	1014	1332	1440	1509	1520	1622	1702
161	3	18594576	18594934	12	7	8	14	8	4	11	8	8	186	210	258	160	193	165	148	160	164	116	136	117	121	122	128	126	176	156
162	3	26774300	26774510	20	16	12	15	8	4	13	18	12	259	306	236	212	200	261	286	196	236	184	220	183	154	165	174	207	187	201
163	3	26833851	26834314	75	77	43	32	45	38	35	35	55	436	393	588	406	463	415	385	447	431	359	308	332	318	310	340	331	311	339
164	3	26837711	26837985	78	76	44	52	61	53	57	46	52	639	595	612	484	519	513	499	413	484	427	511	449	479	464	442	444	483	400
165	3	26838671	26839133	9	5	6	7	7	6	5	1	6	187	198	234	170	226	239	192	159	176	110	129	137	159	143	147	178	180	133
166	3	26839529	26839948	38	26	26	25	15	25	28	32	21	591	501	462	424	482	459	509	350	388	288	369	311	324	319	293	314	336	327
167	3	26841479	26841878	17	16	16	10	9	9	9	8	10	477	566	405	350	343	338	425	294	288	240	295	241	301	405	336	339	405	343
168	3	26851394	26851793	41	48	34	29	39	36	25	25	36	253	382	600	386	431	408	213	356	259	289	197	274	234	198	290	194	164	196
169	3	26855020	26855587	161	142	127	119	112	111	99	110	105	1385	1499	1587	961	1074	1044	956	987	1056	1256	1396	1183	1036	1024	1168	1101	1140	1122
170	3	26856806	26857038	53	69	50	56	42	57	63	49	61	742	750	662	616	627	701	723	634	693	472	558	436	551	648	697	714	877	666
171	3	26859476	26859896	23	26	17	18	24	20	18	18	19	245	218	274	208	221	218	184	185	177	182	151	141	179	205	215	240	192	210
172	3	26861803	26862055	32	34	21	22	15	15	22	25	21	368	373	408	381	401	358	386	337	317	278	282	258	246	287	306	338	289	329
173	3	27555704	27556082	74	110	70	70	70	71	50	73	73	518	595	788	759	830	711	594	786	817	368	351	315	546	515	607	563	555	634
174	3	27556341	27556573	17	13	13	8	6	13	6	6	8	142	148	154	157	164	147	103	130	114	61	74	79	120	113	114	115	115	127
175	3	27557826	27558225	200	209	182	125	87	95	103	101	87	2886	3557	3763	2362	2764	2681	2167	2162	2405	2401	2301	2177	1851	1710	2158	2099	2032	2402
176	3	27558387	27558618	16	22	20	15	15	22	17	16	14	248	287	290	205	244	218	212	196	221	226	242	198	183	164	187	199	204	220
177	3	27559949	27560306	7	4	5	2	5	6	7	5	5	121	102	80	77	79	99	92	63	70	68	68	77	55	58	66	68	91	63
178	3	27560777	27561211	32	13	18	18	10	19	17	12	13	307	371	347	285	270	264	278	241	286	264	291	212	267	276	285	337	287	382
179	3	27563977	27564294	8	13	10	7	2	6	10	4	10	319	340	370	240	259	279	237	209	192	193	202	144	151	153	195	151	140	136
180	3	27566986	27567240	25	26	14	15	10	8	11	12	12	596	609	639	338	363	400	411	346	303	332	375	303	237	258	242	259	333	242
181	3	27569287	27569497	52	63	55	43	40	38	26	41	31	693	760	870	626	708	681	561	584	544	466	570	479	536	540	549	557	580	511
182	3	27574459	27574880	32	36	28	24	14	22	20	23	17	499	547	461	332	390	471	380	297	327	326	382	289	247	228	275	263	290	338
183	3	27575476	27575959	164	306	231	198	188	215	92	161	215	753	946	2600	1321	1942	1055	706	1995	1692	1182	607	1277	1036	758	1056	818	499	939
184	3	27624647	27624900	79	81	58	39	29	32	41	44	47	587	663	612	331	392	353	352	342	346	306	323	297	200	196	229	219	216	218
185	3	27632308	27632644	46	68	60	49	36	33	28	34	35	514	610	883	552	682	456	429	515	545	390	328	361	200	214	254	244	238	261
186	3	27633954	27634186	34	37	26	32	29	32	41	47	35	353	396	415	304	320	319	346	303	340	264	273	271	230	274	217	255	285	232
187	3	27635765	27636164	38	44	51	33	26	36	20	28	28	427	502	538	500	564	439	437	425	444	243	270	286	300	274	360	318	318	321
188	3	27639736	27640175	167	114	140	132	92	102	149	153	85	2835	2999	2440	1702	1852	1947	2130	1656	1875	1609	1822	1550	1337	1605	1519	1482	1752	1482
189	3	27640946	27641304	201	190	156	136	93	124	105	110	108	1503	1512	1960	1308	1483	1427	1239	1377	1385	888	1049	1013	699	698	845	832	880	756
190	3	27641899	27642234	31	26	20	23	18	17	9	10	18	344	292	442	268	280	252	230	239	247	201	220	243	163	175	196	163	159	180
191	3	29105762	29105972	0	1	2	1	0	0	0	0	0	49	54	76	23	27	22	25	25	21	42	30	54	29	19	18	22	22	24
192	3	32276241	32276681	6	9	11	2	6	5	4	4	6	119	141	155	131	166	158	135	134	167	89	114	102	127	130	152	143	130	152
193	3	32277028	32277259	13	17	12	12	9	6	9	6	2	1555	1575	1415	713	815	834	707	560	769	769	828	716	602	668	710	772	888	720
194	3	32277948	32278347	71	74	67	47	34	42	53	52	45	833	817	693	468	486	527	543	486	543	725	952	643	674	620	731	801	964	783
195	3	32278872	32279208	94	117	97	67	67	65	43	48	67	1218	1428	1795	1320	1438	1349	1095	1118	1116	1123	1009	1049	1199	1008	1222	1221	1008	1111
196	3	32280064	32280442	12	6	2	5	5	8	3	2	4	51	35	36	30	23	24	26	16	26	14	22	20	21	17	18	13	20	22
197	3	32293117	32293474	1	0	0	1	1	0	0	1	1	81	74	141	92	103	65	86	64	77	73	87	102	85	84	96	101	91	105
198	3	32294321	32294595	8	16	16	9	12	12	9	4	11	197	206	374	217	306	216	195	274	240	202	158	226	213	188	203	272	211	275
199	3	32295908	32296244	79	73	76	58	48	62	47	42	29	1164	1389	1260	1017	1059	1134	1000	929	1072	1098	1293	1071	975	937	955	1149	1172	1113
200	3	32297102	32297439	83	119	95	53	57	58	46	52	54	576	638	893	413	581	580	291	459	417	467	472	498	437	413	423	477	366	304
201	3	32298125	32298545	21	21	13	11	17	8	7	12	11	419	423	439	354	372	435	349	301	321	261	306	218	328	377	327	386	415	333
202	3	32299921	32300320	53	37	38	18	17	15	25	24	23	566	681	500	429	533	559	489	426	459	328	538	374	326	307	321	353	410	321
203	3	32302130	32302445	83	65	55	60	36	55	47	49	49	611	511	532	416	493	542	482	409	450	360	437	352	379	430	350	439	446	415
204	3	32303011	32303389	38	46	32	47	27	34	28	28	29	1077	1034	1214	1112	1166	1228	1008	931	960	724	819	711	800	992	942	923	1033	886
205	3	32305065	32305359	224	174	129	178	136	149	166	129	135	3020	3436	2666	2158	2272	2228	2259	1883	2191	1766	2173	1682	1766	1888	1865	1792	2077	1892
206	3	32305788	32306188	98	96	77	83	59	67	82	66	63	1109	1184	980	732	748	836	734	592	732	945	1079	885	896	871	992	1045	1242	1059
207	3	32458899	32459235	17	19	22	21	14	15	18	10	13	233	202	276	238	268	287	226	196	259	204	195	185	315	334	336	341	394	337
208	3	32477526	32478159	105	81	58	75	48	63	67	49	58	848	857	860	579	668	639	622	531	678	549	654	502	480	517	525	598	601	562
209	3	32484816	32485110	35	32	33	26	24	23	21	20	16	455	419	403	316	392	391	425	334	329	222	306	219	256	256	289	286	317	269
210	3	32487726	32488041	6	4	4	0	5	1	2	1	2	78	110	127	56	89	74	53	58	60	56	52	45	68	34	48	40	49	43
211	3	32494788	32495145	1	9	4	3	5	1	0	2	1	124	109	117	101	120	124	109	81	75	113	112	93	111	77	91	120	108	82
212	3	32497206	32497563	8	2	6	8	2	5	3	5	5	204	185	287	287	327	288	142	185	169	147	147	181	241	178	221	131	117	120
213	3	32498240	32499059	17	20	8	17	15	14	11	14	15	327	334	389	370	374	422	354	295	367	190	235	179	258	274	312	292	254	262
214	3	32503567	32503946	27	23	8	20	20	28	9	8	16	311	282	284	249	246	263	229	170	226	179	256	226	190	211	199	223	222	241
215	3	32505602	32506001	42	37	32	20	14	19	25	18	23	880	1018	1074	770	868	879	550	503	533	643	753	797	957	949	948	958	854	658
216	3	32507495	32507768	25	23	13	17	9	19	7	9	16	235	236	235	181	205	225	204	167	183	200	210	191	225	267	242	225	264	233
217	3	32508424	32508823	26	30	27	25	31	30	20	28	28	138	194	249	233	257	238	162	184	205	182	163	149	241	241	305	286	298	323
218	3	32511964	32512237	2	8	5	5	1	4	1	1	3	120	100	90	55	45	70	60	58	49	132	123	114	55	75	54	67	83	78
219	3	32512641	32513145	268	219	196	157	158	215	216	183	172	2024	2280	1839	1254	1397	1509	1552	1107	1302	1323	1611	1289	1391	1453	1496	1475	1568	1375
220	4	11588953	11589227	148	142	104	94	89	95	103	110	95	804	782	880	595	592	621	615	616	660	721	857	733	626	684	642	678	750	715
221	4	11592653	11593094	340	400	323	292	298	346	295	319	296	4030	4101	5350	3375	3797	3062	3567	3800	3498	4008	3928	4348	3237	2882	3101	3587	3657	3386
222	4	12679507	12679717	2	6	4	4	6	6	5	4	3	43	42	38	39	43	42	39	33	30	37	44	33	44	33	44	46	45	36
223	4	12685221	12685431	66	45	43	23	22	27	16	15	17	1102	1132	1547	861	1031	827	659	897	827	652	615	650	438	348	375	454	463	452
224	4	12696430	12696641	5	6	4	8	9	7	2	3	6	129	176	266	121	167	146	124	116	154	146	90	98	73	68	72	77	79	104
225	4	12965130	12965383	6	18	7	1	8	9	0	2	5	95	95	214	184	192	133	109	155	165	74	54	56	68	60	67	45	63	76
226	4	12969893	12970125	527	395	319	354	268	291	307	301	260	4404	4466	3437	3044	3101	3493	3683	2713	3505	3225	3772	2911	2766	3146	3421	2762	3206	3041
227	4	12974810	12975251	885	757	574	690	521	629	756	669	548	7589	8082	6199	5469	5690	6171	6566	5030	5866	4957	5880	4520	4448	4824	4798	4859	5695	4806
228	4	12978066	12978465	95	79	75	74	62	70	60	91	72	1347	1619	1497	950	1162	1031	1012	899	1029	595	778	483	478	540	555	550	532	471
229	4	12979419	12979880	42	63	47	32	37	39	23	16	22	717	779	1102	791	913	802	638	848	832	394	411	401	376	400	383	381	390	376
230	4	13025752	13026087	62	41	45	42	33	35	40	55	38	1477	1389	1298	935	1055	964	1047	770	810	584	750	599	555	649	659	628	769	635
231	4	13113188	13113461	103	93	84	78	56	74	72	62	45	782	719	651	475	500	557	632	467	540	512	532	416	439	513	450	442	620	494
232	4	13114336	13114609	11	7	11	4	3	7	4	4	1	295	294	492	308	302	306	313	324	341	264	234	287	205	211	239	235	184	264
233	4	13123759	13124116	191	216	179	168	130	148	138	141	117	3958	3984	3840	2570	2846	2649	2752	2354	2748	2083	2253	2083	1977	2251	2213	1882	2447	2222
234	4	13137294	13137504	415	378	325	232	173	186	226	185	149	6684	6598	6506	4072	4408	4312	4273	3624	4219	3622	4435	3809	2944	3333	3422	3227	3509	3178
235	4	13150655	13151013	89	116	105	90	59	69	63	48	52	2225	2372	2726	1824	1936	2042	1546	1377	1595	2477	2485	2510	2309	2368	2364	2469	2248	2383
236	4	13151469	13152015	9	6	11	4	3	8	6	2	5	157	144	193	125	134	114	92	102	111	154	189	155	153	134	167	180	175	165
237	4	13164113	13164618	48	41	44	44	18	34	34	25	16	610	805	755	614	667	685	526	578	696	602	569	533	530	553	613	640	549	640
238	4	13168588	13169239	64	56	55	51	37	37	41	17	32	1099	1170	886	722	698	853	846	671	794	696	769	674	542	564	532	608	656	590
239	4	13170323	13170618	139	136	110	107	62	59	67	63	52	2892	3175	3363	1547	1689	1960	1822	1335	1635	2773	3070	2694	1858	2152	2062	2119	2489	2286
240	4	13253569	13253967	15	23	27	18	9	11	9	9	11	1194	1239	1257	698	775	860	736	657	713	537	549	522	279	314	305	235	260	231
241	4	13254594	13254825	0	2	0	1	0	1	1	1	1	54	78	51	43	60	46	32	37	46	30	29	31	31	31	25	29	31	41
242	4	13272085	13272316	1	0	1	1	2	1	2	1	0	14	13	22	12	7	12	9	3	13	8	9	7	7	19	9	9	10	7
243	4	13281679	13281953	6	5	5	6	2	0	1	5	1	230	243	223	171	183	167	160	138	122	127	147	117	82	105	94	103	104	105
244	4	13311805	13312163	31	27	27	12	23	19	16	22	21	271	268	272	218	234	272	238	181	236	196	258	270	228	268	229	258	272	218
245	4	13316136	13316513	47	56	53	33	36	44	31	50	32	901	502	1837	1000	1002	933	391	510	436	715	673	749	672	561	611	607	526	503
246	4	13332045	13332275	5	6	4	2	2	1	1	1	1	130	143	194	109	141	138	100	114	117	94	118	112	96	66	91	91	79	95
247	4	13341175	13341427	3	5	5	1	4	5	1	4	3	357	361	423	318	375	355	248	248	257	247	291	218	262	272	291	300	376	282
248	4	13355516	13355831	12	13	10	11	9	8	3	13	8	179	237	188	165	196	191	160	152	152	91	106	83	100	96	110	126	107	138
249	4	13356465	13356760	4	7	7	6	0	3	2	1	2	176	192	282	195	195	175	112	158	157	153	117	136	114	124	121	117	106	129
250	4	13358940	13359233	88	98	51	67	57	66	74	67	51	2355	2130	2117	1513	1642	1531	1753	1353	1656	1578	1945	1541	1524	1508	1445	1479	1708	1729
251	4	13391283	13391598	15	12	16	5	6	11	21	12	12	580	756	751	504	589	524	442	472	491	566	450	472	462	490	563	547	504	669
252	4	13393375	13393859	48	53	50	23	14	35	25	29	15	536	543	562	441	384	481	480	472	476	348	515	386	351	332	383	393	422	360
253	4	14190158	14190368	93	93	79	50	45	50	55	61	50	960	1045	1049	747	871	876	819	779	1074	798	928	757	629	799	746	823	931	913
254	4	14221094	14221325	41	34	24	36	27	25	25	27	25	1038	1010	1018	723	824	907	1005	645	931	786	1029	760	834	896	889	1155	1246	1103
255	4	14223600	14223935	12	8	10	9	3	3	5	4	2	498	517	408	300	339	367	384	244	322	252	314	223	229	202	241	259	252	226
256	4	14267782	14268159	5	1	0	0	3	1	0	1	0	56	44	60	75	71	64	47	51	52	77	56	80	81	85	100	79	89	79
257	4	14271981	14272361	215	161	161	168	108	166	165	125	117	3671	3751	2916	2234	2438	2605	2522	1936	2144	2066	2426	1954	2093	2381	2273	2711	3086	2377
258	4	14279521	14279815	6	7	2	2	3	7	8	5	10	47	57	44	56	47	60	75	62	70	52	73	56	70	85	85	95	117	95
259	4	14285987	14286470	55	64	54	41	32	35	19	32	26	846	819	1037	628	731	675	506	550	523	656	687	643	649	680	648	643	616	587
260	4	14286949	14287453	23	22	22	22	23	34	13	25	22	391	364	467	397	471	416	383	326	313	221	249	212	234	268	274	234	203	237
261	4	14289388	14289724	18	13	21	4	14	9	11	11	9	345	326	345	294	305	348	279	250	303	191	250	180	181	213	217	243	222	187
262	4	14290765	14291226	147	101	133	112	93	120	134	91	103	3747	3580	3113	3106	3236	3698	3518	2834	2996	2553	3042	2405	3430	3585	3765	3959	4823	3666
263	4	14293021	14293399	32	38	21	35	18	31	20	17	21	989	983	840	636	644	721	605	478	534	417	581	369	539	580	547	471	516	497
264	4	14295434	14295791	290	285	224	127	110	127	116	116	117	5292	5394	7843	4984	5262	4681	3538	4392	4417	3100	2979	3949	3090	2835	3048	3032	2540	2306
265	4	14326772	14327044	123	141	99	91	82	86	62	82	88	1754	1859	2863	1459	1670	1313	1040	1461	1475	1249	1200	1339	1011	890	1114	1007	882	1031
266	4	14328276	14328633	46	48	27	47	34	32	48	40	30	815	880	645	484	511	575	600	425	536	639	768	638	472	551	494	634	703	594
267	4	14337476	14337812	278	319	201	222	167	190	219	179	219	2829	2927	2805	2130	2266	2353	2456	2137	2543	2406	2358	2208	2258	2626	2830	2676	2930	2725
268	4	14343950	14344265	86	88	82	149	106	115	91	115	108	533	580	813	813	1087	953	664	844	885	504	591	440	989	1095	1027	1086	989	1121
269	4	14346422	14346694	21	22	19	23	20	7	13	17	20	384	406	410	335	386	385	384	333	378	258	244	260	304	318	302	300	389	306
270	4	14356374	14356731	119	175	135	133	126	165	83	87	126	1047	1175	2366	1940	2491	1510	1198	2241	1820	1185	836	1193	1470	1355	1499	1373	1204	1462
271	4	14369920	14370174	5	8	4	5	4	6	1	4	6	128	201	202	115	116	111	62	82	91	95	105	98	72	68	70	78	69	80
272	4	14373836	14374278	20	10	14	6	8	11	5	8	5	89	80	144	107	129	102	87	91	96	42	36	52	50	45	62	36	37	58
273	4	14375185	14375395	108	173	122	131	117	142	81	98	129	755	963	2150	1362	1613	898	732	1467	1027	794	486	759	690	494	766	624	441	693
274	4	14475170	14475487	75	66	69	47	23	46	54	29	35	1366	1242	1353	939	1114	1210	1050	919	1151	735	898	731	1020	1200	1176	1248	1621	1351
275	4	14480892	14481206	293	245	235	301	196	256	231	220	228	2332	2510	2261	2070	2346	2478	2038	1740	2013	2007	2142	1805	2377	2643	2833	2490	2895	2556
276	4	14517274	14517652	48	34	22	36	33	33	30	22	27	290	283	298	298	331	308	278	292	272	238	285	202	281	268	274	293	295	296
277	4	14554126	14554400	13	11	8	13	9	8	7	5	6	116	115	134	79	92	114	89	59	94	75	99	94	71	77	90	89	83	88
278	4	14601203	14601497	15	18	10	7	5	8	12	14	7	169	169	153	90	98	110	100	88	113	77	92	63	82	93	96	87	104	106
279	4	14601919	14602276	97	97	87	96	72	68	71	76	65	1073	1079	903	823	878	825	926	769	899	664	920	658	640	687	861	799	889	771
280	4	14605600	14605895	72	90	82	73	77	72	69	70	68	415	453	689	536	603	528	428	550	490	403	325	397	416	416	508	407	428	480
281	4	14617875	14618212	64	70	47	64	49	34	62	67	41	846	780	688	604	605	554	791	546	589	574	618	494	523	589	571	617	686	573
282	4	14620992	14621287	42	51	49	45	30	61	36	43	32	432	431	560	490	528	525	430	405	463	384	411	377	525	599	581	597	732	649
283	4	14633136	14633368	103	84	94	88	62	80	84	74	74	911	871	796	659	754	831	729	615	678	897	1096	925	857	921	940	1044	1205	957
284	4	14634726	14635041	8	13	9	5	12	9	10	11	7	135	164	225	108	102	111	111	87	109	103	117	107	64	87	76	86	92	68
285	4	14638145	14638523	16	23	22	19	13	10	9	10	12	145	126	163	154	150	149	131	96	120	113	152	115	104	120	106	123	98	112
286	4	14642466	14643053	32	41	28	42	17	29	36	32	25	480	418	382	276	335	380	402	278	308	251	326	256	285	335	270	306	373	342
287	4	14648007	14648323	98	118	87	102	91	104	112	81	85	1029	991	1143	887	1009	926	991	991	957	803	861	800	893	814	829	953	917	966
288	4	14649810	14650020	179	173	119	104	85	90	111	108	75	2189	1948	1895	1441	1653	1617	1669	1339	1655	3080	3217	3218	3310	3276	3586	3988	4141	3920
289	4	14652855	14653233	72	62	60	56	38	53	48	45	41	936	1026	929	675	799	846	942	791	911	817	1008	785	800	891	844	1118	1073	1005
290	4	14660167	14660419	7	3	3	4	5	5	3	2	5	113	121	107	138	134	124	119	116	99	52	63	50	63	60	60	67	79	70
291	4	14668865	14669327	218	170	167	170	148	177	171	156	173	588	593	552	469	492	462	564	479	523	393	521	426	443	483	412	487	574	505
292	4	14685184	14685729	40	29	12	25	10	18	36	27	22	383	418	358	276	282	305	284	243	316	250	252	228	251	248	234	310	284	266
293	4	14723608	14723988	59	70	61	49	30	32	37	42	43	395	377	546	395	472	429	300	411	461	306	273	261	322	279	366	355	318	342
294	4	14731521	14731794	28	20	21	12	4	5	9	7	8	320	317	377	174	194	176	198	190	168	200	184	194	57	49	59	65	57	49
295	4	14916613	14916908	30	22	30	22	16	11	12	15	9	446	398	447	335	286	426	305	207	253	509	506	400	350	387	384	430	414	433
296	4	14926637	14926890	9	7	5	6	4	8	7	3	4	316	315	302	324	397	417	351	262	358	226	298	208	251	334	301	329	355	301
297	4	14935656	14935886	183	188	145	113	86	119	74	121	105	778	858	1323	938	1082	993	619	909	1009	552	490	694	662	615	660	621	514	645
298	4	14995830	14996146	22	28	29	24	20	23	11	18	16	489	508	778	626	759	481	466	630	511	415	428	447	407	408	441	395	345	432
299	4	14998181	14998580	47	27	36	27	16	31	20	23	25	282	341	271	246	233	248	217	214	209	222	220	170	132	146	165	192	169	182
300	4	15000373	15000815	28	14	23	11	6	8	11	4	5	861	833	1148	455	562	628	612	596	666	637	605	693	322	324	319	875	638	628
301	4	15001875	15002233	56	55	33	54	32	40	37	27	27	529	480	560	464	569	591	503	469	563	338	396	333	430	536	500	549	630	555
302	4	15004169	15004652	62	61	35	36	30	39	33	22	34	330	412	508	361	436	371	298	357	393	401	319	315	329	354	386	391	381	414
303	4	15005131	15005594	2	1	6	5	2	4	1	4	3	97	136	207	116	204	121	83	167	119	110	110	129	109	94	119	99	88	118
304	4	15011766	15012018	85	82	69	67	53	52	55	48	57	626	657	565	359	347	377	419	382	454	411	497	357	376	405	409	470	522	510
305	4	15019294	15019610	25	28	19	11	14	15	16	14	6	893	902	899	651	626	630	686	567	571	632	705	546	515	548	555	519	604	510
306	4	15023433	15023769	103	107	68	75	65	75	72	64	47	884	1013	1022	778	819	856	762	702	715	779	680	644	589	716	586	723	799	726
307	4	15116466	15116802	8	9	8	13	7	5	8	8	4	499	445	480	387	385	410	338	293	328	284	321	250	231	276	250	254	254	207
308	4	15180511	15180973	55	41	25	43	32	45	48	49	40	275	220	235	170	206	205	197	173	182	153	208	146	156	172	187	169	177	158
309	4	15190165	15190438	23	29	31	25	14	19	15	26	13	244	304	283	210	252	242	170	213	231	236	233	185	195	168	226	213	159	262
310	4	15227136	15227367	56	73	33	32	41	31	20	32	24	793	868	1057	540	634	551	548	613	483	571	520	591	476	450	471	484	487	503
311	4	15255593	15255803	8	6	4	0	0	3	2	3	4	328	370	326	121	122	124	130	112	110	132	123	126	25	37	52	55	53	37
312	4	15308336	15308673	90	78	70	68	51	82	57	58	50	955	1045	1020	789	918	937	782	792	834	637	801	651	598	674	694	745	801	704
313	4	17115994	17116226	93	103	66	78	80	81	60	59	74	560	543	629	729	795	730	699	671	753	334	361	361	560	645	622	647	690	639
314	4	17196424	17196634	21	31	23	20	15	23	13	21	22	457	484	795	544	614	422	306	495	409	333	309	340	272	305	326	337	314	315
315	4	17199934	17200313	104	184	154	39	55	53	32	44	50	732	944	1989	420	534	355	338	579	449	1147	665	1073	225	247	222	234	227	257
316	4	17211151	17211531	4	11	8	2	4	10	2	2	3	233	231	231	144	146	133	91	87	168	65	113	95	74	85	68	75	67	68
317	4	17212276	17212570	3	5	3	0	1	0	0	0	2	28	49	82	50	91	54	23	56	37	13	13	24	24	9	15	16	4	15
318	4	17216519	17217066	12	12	7	11	11	9	2	6	5	271	258	204	196	221	224	197	200	202	122	128	107	82	111	107	88	120	107
319	4	17226451	17226871	201	165	124	111	97	109	86	84	88	1332	1463	1468	1228	1304	1256	1089	1243	1325	456	580	536	392	429	460	420	471	426
320	4	17229964	17230195	35	43	34	24	31	33	22	19	22	957	867	847	656	711	781	665	599	649	425	535	478	345	388	391	410	481	375
321	4	17233048	17233385	82	59	33	52	42	40	36	43	30	692	725	562	519	479	581	592	474	553	352	466	371	317	363	386	357	390	348
322	4	17241644	17242127	24	28	23	24	23	25	18	19	12	504	467	541	490	533	518	455	502	492	318	355	322	252	263	302	323	307	294
323	4	17244167	17244463	7	8	4	5	2	4	2	0	4	212	256	246	163	200	165	147	123	110	90	87	82	35	37	47	52	39	53
324	4	17245567	17245839	167	155	129	69	68	62	51	81	79	999	969	1975	721	798	534	572	864	704	543	459	628	169	206	251	246	231	237
325	4	17248272	17248714	87	55	52	47	26	50	36	34	52	939	832	1391	887	884	764	665	587	605	577	601	704	651	585	581	569	538	445
326	4	17250206	17250731	19	15	11	10	6	7	6	10	9	271	288	463	226	291	240	233	264	210	179	155	182	123	102	101	143	122	117
327	4	17341702	17342122	41	52	38	38	23	29	26	19	31	253	268	305	208	217	224	179	209	248	143	174	143	127	111	116	116	125	121
328	4	17355701	17355911	130	137	124	116	78	92	94	72	82	3211	3367	3569	2492	2846	2479	2276	2159	2259	1908	2106	1841	1597	1561	1649	1506	1451	1667
329	4	17363336	17363694	31	22	16	18	13	12	9	10	14	206	207	289	196	228	200	175	199	193	129	133	107	141	135	130	151	131	140
330	4	17365366	17365702	1	0	0	0	0	0	0	0	0	55	43	74	43	59	47	32	46	41	45	44	63	58	48	43	44	50	55
331	4	17370461	17370819	1	1	0	0	1	0	0	0	1	50	56	57	28	45	28	20	46	42	43	33	38	19	22	32	21	20	27
332	4	17385229	17385669	5	5	1	1	1	2	1	2	1	383	328	353	143	158	167	175	192	163	147	155	131	64	81	72	100	97	108
333	4	17391398	17391714	2	3	0	1	2	0	1	1	0	217	304	788	261	327	204	125	244	285	158	112	146	95	52	74	80	65	92
334	4	17392823	17393095	20	15	13	14	11	10	16	12	5	125	170	144	132	117	154	138	107	148	118	152	111	135	160	162	217	211	252
335	4	17394343	17394637	1	1	2	0	1	0	0	0	1	60	53	68	23	33	20	15	21	20	20	27	23	10	8	19	24	22	13
336	4	17419032	17419474	13	10	8	19	17	18	38	41	40	761	839	783	541	625	649	870	828	868	244	319	257	164	233	198	425	613	489
337	4	17423421	17423715	30	37	45	37	16	17	20	22	23	428	500	503	384	399	337	386	377	477	254	273	204	196	228	243	258	239	278
338	4	17426796	17427238	3	9	6	3	2	7	2	5	8	87	94	78	89	94	85	67	70	74	48	57	40	60	49	85	55	67	60
339	4	17438108	17438444	13	38	27	21	18	18	17	17	15	318	351	330	247	305	304	251	291	294	251	233	199	245	268	310	280	338	321
340	4	17461605	17461837	8	16	26	8	7	13	7	5	12	199	195	256	166	227	175	169	183	178	72	107	87	70	61	66	81	84	71
341	4	17464688	17465045	9	3	5	3	5	5	1	1	2	141	138	160	86	87	118	89	104	100	74	91	88	67	78	87	82	77	69
342	4	17466197	17466448	2	1	0	1	0	1	0	2	2	27	52	36	25	18	22	19	20	36	19	14	21	11	9	18	17	11	24
343	4	17469034	17469392	110	88	76	99	54	63	84	55	68	1216	1345	1277	1181	1327	1292	1170	1010	1300	655	779	626	806	890	891	945	1092	1046
344	4	17470840	17471071	34	33	25	23	13	16	23	17	24	284	269	233	221	249	277	262	211	238	146	206	135	150	161	162	184	241	183
345	4	17473425	17474013	28	37	25	14	14	24	16	14	11	159	150	257	184	271	186	153	187	183	109	104	138	173	145	133	151	139	117
346	4	17474330	17474541	70	88	90	94	61	81	73	60	53	789	740	937	872	915	960	676	688	815	668	714	653	873	864	885	1202	1128	1170
347	4	17478215	17478488	11	8	7	3	2	2	6	2	2	70	84	99	40	56	51	38	45	44	31	54	33	40	37	44	41	49	34
348	4	17484784	17485142	17	21	21	14	9	11	10	12	15	156	162	189	171	194	149	138	183	163	98	127	89	133	121	138	116	181	131
349	4	17488023	17488465	50	35	40	38	26	29	35	28	25	1047	1116	1029	903	977	1069	969	833	925	483	540	426	477	588	609	558	648	569
350	4	17498257	17498530	5	7	5	8	5	6	6	6	8	312	415	398	246	321	311	234	249	293	225	229	214	149	154	198	161	167	214
351	4	17501066	17501571	0	0	1	0	0	1	0	0	0	37	31	45	28	36	42	18	27	29	18	22	5	11	10	15	11	8	10
352	4	17514602	17514854	745	676	533	458	431	497	440	454	413	3805	4554	4639	3687	4524	4149	3519	3939	4771	3224	2622	2747	2491	2410	3427	2847	2355	3028
353	4	17547051	17547346	39	48	41	43	30	30	39	29	33	752	607	589	577	628	684	784	451	572	561	664	481	695	821	728	832	962	853
354	4	17554325	17554578	13	11	14	12	7	14	3	6	10	208	230	235	194	231	205	201	183	194	112	164	103	103	130	127	137	119	107
355	4	17567951	17568266	13	11	12	12	10	8	13	5	5	318	332	401	278	366	333	253	305	300	293	321	242	190	241	224	256	226	235
356	4	17568940	17569172	3	5	7	7	2	6	8	2	2	203	275	307	224	233	234	139	192	170	140	151	132	121	104	117	143	138	88
357	4	17570107	17570464	2	2	2	1	1	0	4	1	0	23	17	19	14	18	14	14	13	16	4	3	6	8	7	7	7	5	5
358	4	17605496	17605791	6	7	7	10	7	9	3	5	2	398	420	374	136	147	116	150	127	224	297	346	260	139	143	186	129	164	131
359	4	17607118	17607497	68	60	64	49	46	39	45	44	42	856	837	898	329	374	341	354	352	499	544	693	547	297	312	312	264	346	286
360	4	17629115	17629513	22	25	29	19	13	17	15	9	14	553	556	416	202	180	214	232	175	232	241	340	244	106	150	155	145	147	150
361	4	17638019	17638375	116	84	80	53	52	53	50	41	35	2204	2224	2138	780	856	819	765	583	852	1249	1183	1078	471	502	563	529	480	486
362	4	17641454	17641875	206	173	143	174	136	153	182	131	110	3483	3252	2959	2942	3155	3536	3653	2283	3104	3116	3721	3037	3795	4423	3887	4733	5336	4333
363	4	17654353	17654585	86	92	77	79	66	78	88	62	86	1606	1753	1460	1054	1089	1275	1267	1052	1235	1409	1603	1223	1311	1504	1438	1831	2144	1655
364	4	17656521	17656794	21	9	7	7	7	6	7	5	4	391	494	329	300	317	389	312	248	289	273	363	245	251	306	251	305	326	279
365	4	17658508	17658863	34	33	32	29	23	26	24	21	16	777	891	1156	906	1021	1047	676	829	926	820	757	788	1078	1129	1090	1185	1261	1345
366	4	17660130	17660444	63	73	65	68	58	53	54	45	50	994	1093	1327	843	876	1057	800	835	921	1068	969	1015	1052	1112	1091	1286	1234	1146
367	4	17661180	17661580	65	50	37	26	31	23	25	16	15	851	969	868	736	848	885	724	600	769	710	839	660	525	591	558	654	718	561
368	4	17663001	17663421	54	46	49	31	20	31	24	31	33	1021	1169	864	693	760	873	917	695	841	885	890	713	742	855	851	973	1052	960
369	4	17664780	17665306	35	31	28	23	18	25	14	19	15	261	313	305	283	291	300	318	279	332	171	192	155	251	235	303	325	236	298
370	4	17665536	17665767	35	53	30	37	14	22	28	16	16	600	650	658	352	366	471	385	324	331	610	707	630	394	393	409	446	443	424
371	4	17666751	17667214	10	7	2	7	8	4	3	4	0	244	263	233	183	231	209	180	183	177	153	203	146	189	201	168	182	179	164
372	4	17679872	17680124	69	57	53	39	34	36	28	23	18	1690	1744	1460	1179	1294	1458	1302	1061	1124	1264	1601	1277	1099	1198	1083	1189	1279	1129
373	4	17696495	17696875	135	95	87	63	39	44	44	37	44	3171	2984	3296	1665	1858	1720	1729	1428	1568	1911	2204	1896	1144	1228	1041	1265	1267	1045
374	4	17701926	17702178	4	5	1	3	2	3	0	6	1	145	126	132	106	100	107	106	86	102	101	94	89	72	95	135	114	187	121
375	4	17705508	17705739	22	12	17	18	9	17	20	15	9	542	588	625	587	639	674	551	419	610	414	436	412	837	880	782	744	824	871
376	4	17710966	17711450	58	53	49	46	26	33	29	36	25	873	1047	1284	870	1157	1098	638	860	825	692	645	759	855	850	980	812	795	798
377	4	17713949	17714305	160	161	137	105	63	74	67	68	72	3067	3259	3951	2779	3090	2794	2298	2423	2697	2095	2205	2168	2004	1985	2174	1969	1853	1839
378	4	17717187	17717565	201	224	160	127	93	103	94	99	117	2753	2881	2957	2099	2354	2302	1928	1943	2094	1713	2112	1749	1523	1571	1631	1587	1824	1656
379	4	17720312	17721069	7	7	8	2	3	3	4	1	5	284	321	396	112	144	132	103	119	99	175	208	156	77	55	57	66	74	81
380	4	18140585	18140900	9	11	9	6	12	13	12	14	9	365	396	475	312	390	375	305	289	326	292	347	271	267	326	276	360	332	339
381	4	18141693	18141903	120	135	109	99	73	98	67	70	75	695	681	898	685	790	680	548	534	533	587	572	617	505	527	600	393	394	377
382	4	18142559	18142769	60	83	51	54	27	35	41	31	42	528	530	474	364	384	348	368	347	350	296	372	292	254	252	273	246	301	257
383	4	18145465	18145927	30	39	37	16	11	13	14	14	19	337	421	526	349	442	329	258	347	346	253	260	235	151	151	185	142	135	117
384	4	18147812	18148232	6	4	4	2	0	3	4	3	1	72	91	62	72	80	63	71	70	74	48	49	48	107	129	85	141	133	109
385	4	18152279	18152595	45	49	29	24	37	22	23	29	20	370	373	351	271	317	275	286	272	338	278	360	270	229	263	234	259	316	302
386	4	18154313	18154713	62	62	58	52	38	44	51	44	32	986	828	821	685	737	793	833	577	652	553	591	508	502	509	512	509	558	492
387	4	18164420	18164715	12	18	13	8	5	10	5	3	2	752	585	652	538	633	631	490	441	474	455	572	487	417	417	414	423	518	406
388	4	18609626	18609899	43	57	42	44	38	40	21	34	23	369	407	528	479	489	483	302	385	441	252	264	255	325	301	306	273	234	270
389	4	18611804	18612035	6	8	4	8	8	0	4	1	5	221	268	249	229	260	276	236	199	261	186	233	171	216	246	227	286	303	290
390	4	18621597	18621913	365	296	252	291	184	247	196	215	201	2635	2976	3170	2971	3228	3153	2648	2634	3299	1632	1443	1398	1882	2181	2342	1860	2261	2410
391	4	20979688	20980003	39	23	22	25	19	30	31	17	32	453	489	405	296	331	323	320	313	337	329	402	279	224	250	235	253	284	307
392	4	20982810	20983211	152	108	111	94	93	102	106	95	79	2107	1849	1588	1445	1641	1571	1826	1162	1570	1581	2125	1549	2458	2592	2204	2849	3404	2929
393	4	20985358	20985653	10	10	7	4	5	5	7	3	8	188	224	255	195	247	242	202	190	197	136	167	196	133	137	176	151	164	146
394	4	20986207	20986627	3	4	3	3	2	4	3	1	0	36	49	38	30	47	31	38	26	39	27	22	16	34	14	21	26	28	19
395	4	20987725	20988082	152	108	111	95	93	102	106	95	79	2107	1849	1588	1445	1640	1571	1826	1162	1569	1581	2125	1549	2458	2592	2204	2849	3404	2928
396	4	20988618	20989017	39	23	22	24	19	30	31	17	32	453	488	405	296	329	322	320	312	337	329	401	279	224	249	235	253	284	306
397	4	20990272	20990610	365	296	252	291	184	247	196	215	201	2635	2976	3170	2971	3228	3153	2648	2634	3299	1632	1443	1398	1882	2181	2342	1860	2261	2410
398	4	20993443	20993841	6	8	4	8	8	0	4	1	5	222	268	250	229	260	276	236	199	262	186	233	171	217	247	227	286	303	290
399	4	20996006	20996405	567	509	433	469	354	368	451	350	393	5860	5840	4974	4297	4656	5287	4979	4075	4773	3603	4458	3655	4193	4750	4686	4972	6359	5489
400	4	21012439	21012692	39	34	30	33	25	26	24	26	19	443	425	427	458	437	539	459	359	435	340	434	308	365	436	391	392	463	348
401	4	21014616	21014951	4	9	9	6	4	6	4	2	3	539	573	577	380	400	431	311	335	405	242	308	231	207	261	256	237	253	257
402	4	21015773	21016111	18	21	16	10	7	12	6	3	11	278	333	545	263	333	199	184	307	292	247	200	206	143	157	134	131	143	184
403	4	21017610	21018009	176	131	104	101	70	92	87	65	80	2163	2243	2230	1633	1815	1832	1475	1481	1507	1037	1111	1029	640	760	766	702	745	662
404	4	21018756	21019340	36	34	22	19	18	15	22	20	20	929	803	737	634	631	640	828	560	600	506	531	460	407	414	417	425	547	376
405	4	21022866	21023098	41	33	24	29	20	14	27	34	13	558	518	455	367	342	432	399	335	395	378	450	335	309	346	326	355	339	352
406	4	21024263	21024726	57	37	34	28	29	37	21	20	17	713	673	775	616	643	706	516	439	467	441	447	426	335	399	417	366	419	386
407	4	21026645	21027064	61	73	78	34	30	33	25	35	40	471	452	852	448	499	312	388	622	411	352	267	314	137	147	161	136	155	194
408	4	21027483	21027881	3	2	3	0	3	3	0	1	0	70	77	70	64	68	64	59	50	58	48	57	40	57	43	60	61	56	49
409	4	21028957	21029167	23	24	19	22	18	13	9	23	17	168	190	246	151	208	168	156	179	184	154	141	158	108	153	125	150	175	164
410	4	21032390	21032832	62	45	23	29	28	31	33	29	14	1751	1652	1409	830	950	1075	1096	676	850	998	1212	914	816	983	918	903	1127	1036
411	4	21047679	21048059	18	27	21	13	7	18	11	14	12	438	444	467	384	423	425	359	282	324	284	343	315	302	323	303	267	331	296
412	4	21048499	21048962	86	88	86	72	61	81	75	78	64	1501	1629	1401	987	1179	1211	1249	922	1080	814	929	686	693	709	780	743	894	830
413	4	21051252	21051483	39	30	29	24	27	29	22	19	21	347	323	427	265	320	285	247	279	285	232	224	224	209	173	197	169	197	224
414	4	21056403	21056676	69	60	33	72	38	41	38	38	45	1174	1362	1146	962	1012	1066	911	800	989	596	744	581	624	622	644	720	664	713
415	4	21061584	21061794	29	32	34	23	19	28	14	16	27	216	278	411	296	414	295	193	340	288	172	112	141	172	160	196	137	101	183
416	4	21062399	21062820	11	18	18	11	12	25	3	9	20	69	82	162	124	139	99	61	147	129	44	40	43	41	35	37	35	36	45
417	4	21066979	21067400	57	68	38	56	53	53	50	43	51	730	727	668	504	568	649	637	483	606	801	1040	875	549	613	593	664	801	631
418	4	21068043	21068633	286	272	244	263	138	191	202	180	182	1406	1590	1386	1303	1444	1446	1298	1332	1600	794	895	698	833	997	1005	969	1052	1060
419	4	21075228	21075773	62	84	63	63	47	55	49	40	54	526	539	595	398	466	433	355	378	412	457	541	415	361	380	393	461	390	440
420	4	21077000	21077421	65	53	45	55	41	40	31	44	58	567	648	749	510	599	505	396	465	518	445	398	467	433	425	451	459	516	453
421	4	21077775	21078406	5	11	7	5	4	10	0	6	6	195	174	257	186	248	187	180	201	185	125	122	117	172	169	210	200	183	179
422	4	21082979	21083378	86	146	81	79	63	65	46	70	95	490	540	1114	815	1129	675	704	1182	942	697	501	780	747	690	809	936	781	973
423	4	21084070	21084469	44	44	33	34	32	34	21	23	30	226	229	330	252	311	262	243	256	288	205	208	225	303	279	313	370	303	308
424	4	21087580	21087853	124	199	139	144	123	143	62	88	112	612	663	1539	1115	1448	934	562	1105	1082	760	616	924	789	715	813	758	567	776
425	4	21090235	21090635	61	73	67	67	44	55	69	57	63	266	258	289	225	263	251	203	233	304	283	365	305	255	265	295	427	395	344
426	4	21091760	21092285	277	269	223	263	231	266	267	221	227	916	971	1223	1230	1396	1352	1050	1304	1184	1243	1295	1391	1590	1623	1604	1912	1941	1763
427	4	21092547	21092862	142	185	182	164	117	151	165	130	100	2386	1279	2093	1712	1667	2108	1499	1338	1806	1314	1821	1313	1349	1455	1586	1779	1732	1730
428	4	21095349	21095664	152	173	122	155	112	145	134	71	104	2057	2098	2017	1624	1783	2012	1571	1265	1686	1498	1475	1345	1446	1695	1692	1424	1620	1499
429	4	21099573	21100034	17	40	23	30	21	25	19	15	19	513	526	486	396	413	439	414	387	389	326	388	284	318	337	345	403	382	395
430	4	21105404	21105803	5	6	8	18	8	8	7	9	7	97	113	154	109	119	102	84	109	119	60	73	71	62	49	56	78	63	68
431	4	21121459	21121816	27	30	22	26	27	26	20	30	16	322	311	317	219	258	251	245	210	261	183	225	188	184	229	234	267	245	260
432	4	21137802	21138179	14	15	19	13	9	8	11	7	9	73	94	126	99	84	76	63	83	105	58	65	43	56	36	62	56	53	58
433	4	21141538	21141833	32	31	22	31	22	17	30	19	24	351	375	277	344	346	363	360	309	359	172	201	179	192	160	164	184	191	194
434	4	21143167	21143545	62	56	50	52	57	57	65	55	46	640	681	623	541	605	502	606	519	636	510	568	461	578	555	562	715	717	647
435	4	21144788	21145230	100	96	69	77	64	74	76	79	73	551	608	726	516	622	481	506	489	511	603	646	672	581	607	584	716	655	616
436	4	21145533	21145828	8	6	8	4	4	8	2	3	6	87	94	96	104	92	104	105	108	111	55	50	50	54	57	42	57	61	68
437	4	21149610	21149842	30	27	26	14	18	21	23	25	24	594	580	468	592	563	726	626	489	584	426	519	373	602	716	677	771	869	792
438	4	21161366	21161766	23	28	26	16	18	22	15	11	19	147	185	218	143	176	155	145	174	171	160	161	151	123	150	136	139	142	118
439	4	21165525	21165903	24	26	22	13	12	16	11	14	23	358	437	333	276	326	326	309	255	315	269	285	270	282	258	254	296	322	316
440	4	21167591	21168243	110	143	113	100	82	97	96	81	111	560	701	937	593	690	650	545	747	723	701	684	721	414	405	414	461	444	508
441	4	21171113	21171429	45	47	38	37	37	48	31	31	23	465	490	455	463	525	536	420	430	490	563	658	474	535	601	670	713	647	732
442	4	21173803	21174161	1063	1009	779	910	649	760	912	874	704	7230	7581	6399	5749	6061	6419	6502	5069	6499	6322	7193	5718	6657	7984	7863	8493	9440	8407
443	4	21175455	21175855	84	75	50	80	64	51	77	75	86	1186	1198	1112	967	1131	1166	1007	985	1127	936	1161	854	947	1197	1005	1252	1299	1105
444	4	21181031	21181305	14	9	11	9	7	10	4	2	5	160	146	163	126	156	173	161	139	163	161	172	151	147	170	178	182	233	191
445	4	21183869	21184121	11	9	14	8	10	9	9	5	8	259	233	239	221	247	237	191	180	215	213	212	192	169	154	201	191	199	235
446	4	21191099	21191434	102	128	115	131	77	106	91	119	106	793	714	882	1060	1116	1213	989	1149	1188	502	639	474	944	1123	1092	1065	1258	1096
447	4	21192834	21193129	31	22	29	31	21	36	15	20	14	354	419	637	494	630	441	250	568	375	278	244	281	283	234	341	247	249	263
448	4	21195791	21196085	48	83	69	38	64	56	38	36	53	373	450	820	503	611	393	284	617	455	432	314	439	383	249	370	334	254	391
449	4	21199266	21199560	671	678	604	509	467	535	461	496	512	4027	4301	4578	3915	4466	3841	3774	4000	4808	3836	3606	3437	4085	3948	4503	4653	4615	4835
450	4	21199651	21199987	74	73	38	40	43	46	34	34	46	792	880	886	808	866	893	849	690	722	628	663	581	633	676	707	632	783	709
451	4	21200555	21200912	127	154	144	104	143	140	102	134	144	666	693	1249	824	919	676	580	736	646	657	560	781	812	651	771	757	700	679
452	4	21202522	21203046	89	62	63	59	49	46	69	64	47	1520	1667	1257	1041	1034	1180	1220	996	1144	767	915	668	733	869	837	855	1056	749
453	4	21203448	21203742	70	64	45	30	28	34	37	38	37	257	266	277	238	278	257	220	228	244	174	182	167	148	184	175	198	224	206
454	4	21224286	21224644	8	12	13	6	6	4	7	5	7	137	178	267	202	239	169	147	238	207	105	114	101	106	101	111	99	95	119
455	4	21224957	21225209	10	31	16	15	8	5	8	9	10	277	315	535	348	408	296	285	425	490	175	163	154	145	190	149	190	227	207
456	4	21225673	21226093	91	112	70	92	63	81	72	62	64	603	534	492	454	462	461	518	430	531	406	475	343	378	433	481	442	410	371
457	4	21226803	21227118	3	5	5	1	3	5	1	1	2	263	225	267	162	228	217	144	139	144	130	172	152	234	249	238	270	256	217
458	4	21645419	21645776	16	17	14	14	8	14	8	12	9	181	162	182	180	197	191	197	192	193	143	155	124	171	188	179	208	209	186
459	5	3086672	3086947	63	69	55	39	35	46	37	29	33	1106	1043	1248	927	969	812	829	710	841	570	607	534	587	680	721	609	671	530
460	5	3091020	3091313	29	35	47	23	20	34	24	18	22	378	364	346	319	375	349	467	312	365	354	396	375	333	338	337	435	415	382
461	5	3101393	3101981	2	7	2	7	3	6	3	3	2	148	174	205	215	222	264	134	180	172	94	81	102	110	98	107	74	90	91
462	5	3104188	3104691	76	58	69	57	48	70	78	63	67	954	943	924	775	802	895	858	629	805	1105	1298	1050	1158	1310	1135	1498	1547	1505
463	5	3116082	3116481	31	31	26	29	26	29	27	24	16	406	337	335	324	340	392	370	285	374	326	390	314	473	496	462	448	538	527
464	5	3117436	3117730	82	40	48	48	39	48	24	40	43	502	1079	604	603	905	727	441	801	587	441	645	518	463	310	434	460	560	382
465	5	3123333	3123796	19	22	16	14	10	10	13	8	12	133	139	252	165	211	164	104	187	185	200	144	177	193	139	179	170	128	165
466	5	3124297	3124780	48	53	42	42	31	46	25	31	27	503	535	733	578	646	609	486	588	596	453	477	449	514	497	510	558	511	538
467	5	3126009	3126388	19	18	12	16	14	11	7	16	11	147	143	146	127	195	181	126	136	146	128	147	124	186	185	172	195	195	173
468	5	3130446	3130823	74	71	60	60	66	65	46	58	59	389	367	454	297	336	330	394	471	461	424	437	467	370	385	405	542	512	506
469	5	3131379	3131903	58	79	53	45	39	54	36	47	52	542	574	643	487	529	527	460	500	505	424	456	438	496	517	499	561	556	521
470	5	3134591	3134949	66	41	41	27	24	37	25	15	31	981	1115	985	773	967	991	727	696	707	669	888	677	650	666	612	708	739	788
471	5	3138292	3138648	16	10	5	14	8	12	7	8	4	306	311	273	205	222	242	227	190	172	166	168	150	155	175	152	142	149	150
472	5	3139331	3139541	235	311	254	275	279	291	224	191	242	2266	2172	3524	2344	2560	1970	1922	2553	2381	1945	1785	1936	2540	2505	2780	2912	3439	3146
473	5	3140453	3140936	0	2	1	0	3	0	1	1	2	21	24	34	28	27	20	14	21	20	22	20	12	24	11	26	14	13	22
474	5	3142733	3143090	134	155	129	131	99	128	125	74	86	1865	1802	1774	1610	1649	1828	1591	1311	1503	1413	1592	1472	2307	2671	2498	2607	2868	2379
475	5	3144360	3144717	27	27	16	13	15	20	23	12	14	534	622	513	332	390	416	348	353	362	379	422	348	353	357	348	387	432	408
476	5	3146560	3146770	92	61	74	86	53	79	72	53	62	1149	1149	1030	877	991	1041	962	808	986	809	1015	889	1038	1103	1130	1196	1418	1249
477	5	3150641	3150914	5	4	6	7	4	4	3	4	2	54	63	55	64	85	81	70	48	67	41	42	41	59	61	67	85	80	60
478	5	3159763	3160205	27	40	25	25	17	39	31	33	15	297	259	243	218	292	250	299	252	235	240	257	265	313	304	269	320	376	362
479	5	3164243	3164497	73	71	50	66	44	49	53	78	37	721	827	730	672	739	692	607	626	690	695	769	670	741	782	804	871	805	895
480	5	3168114	3168324	6	3	2	2	1	2	4	3	4	59	54	85	81	90	84	76	75	62	60	65	56	62	61	83	77	78	69
481	5	3168837	3169194	64	45	39	33	24	34	36	46	37	1598	1362	1491	970	1098	1074	1317	943	1009	1106	1272	1294	1332	1381	1337	1851	2158	1718
482	5	3171220	3171430	2	1	3	2	0	1	2	2	3	82	87	70	36	52	46	50	25	35	36	42	38	46	37	32	35	57	46
483	5	6096699	6097202	26	32	17	22	14	25	19	30	8	365	435	465	335	413	354	345	292	387	366	385	258	264	237	300	374	281	356
484	5	6099498	6099876	14	8	8	6	9	10	5	5	5	674	719	732	514	643	591	495	443	556	613	654	564	636	653	687	638	737	689
485	5	6103289	6103689	123	174	131	104	134	106	133	106	92	1469	1305	1679	1350	1554	1272	1661	1366	1568	1023	1042	1046	1221	1213	1296	1268	1577	1294
486	5	6104708	6105002	30	18	21	15	17	17	16	20	14	186	177	154	119	149	138	187	142	150	101	119	89	168	181	196	219	236	183
487	5	6106649	6106943	10	18	13	11	8	8	5	7	10	230	171	229	191	213	245	176	168	153	114	109	100	159	162	170	157	177	160
488	5	6131527	6131842	16	12	10	10	6	2	8	6	6	230	254	238	204	196	223	233	215	211	120	161	146	149	182	163	201	211	188
489	5	6133165	6133375	101	101	65	91	65	77	88	78	76	2916	2979	2514	2432	2604	2864	2600	1951	2305	1912	2554	1806	2130	2341	2203	2497	2923	2868
490	5	6140466	6140802	42	52	46	24	20	35	22	38	24	583	592	685	508	603	545	549	527	580	329	385	387	421	376	429	443	444	432
491	5	6141292	6141669	18	16	9	5	8	5	9	7	12	191	229	298	176	191	187	159	144	155	142	171	149	150	149	163	149	162	125
492	5	6143820	6144135	33	53	32	21	17	19	12	13	19	357	413	797	344	413	293	368	565	518	299	259	326	135	163	168	244	193	237
493	5	8139190	8139505	108	108	87	82	63	82	83	69	65	1510	1305	1119	979	1062	1066	1128	785	863	939	1112	860	1151	1154	1011	1105	1248	1110
494	5	8151863	8152219	5	3	2	3	0	0	3	1	0	20	23	29	19	27	22	16	17	16	12	10	6	14	5	13	13	5	17
495	5	8177006	8177281	10	10	5	7	5	7	11	2	7	181	193	221	169	171	175	164	184	177	173	165	136	136	127	159	133	164	125
496	5	8184312	8184586	68	55	57	34	27	41	62	58	65	632	599	642	493	605	514	648	574	606	397	493	407	510	455	473	588	654	534
497	5	8185389	8185599	8	12	9	7	6	4	5	6	4	377	367	637	365	433	312	310	370	365	331	340	353	290	260	282	286	271	327
498	5	8187545	8187986	434	632	557	407	376	452	204	283	392	3693	4444	9174	5702	7183	4283	2944	6331	5141	3942	2596	4307	3884	2775	4208	3524	2440	3635
499	5	8201656	8202057	53	43	34	22	19	19	36	17	25	611	790	597	535	596	603	511	483	529	395	554	416	512	458	517	594	648	498
500	5	8230780	8231179	15	31	15	22	7	22	13	10	11	310	325	491	480	359	586	276	352	275	297	318	231	386	381	357	321	357	341
501	5	8245219	8245430	234	224	184	84	80	74	235	208	241	1063	946	906	486	518	494	1289	1205	1312	936	1169	973	802	782	753	1950	1943	1784
502	5	8246839	8247196	7	9	11	9	10	6	6	2	5	161	178	206	139	170	163	116	107	130	104	111	106	101	109	115	113	91	104
503	5	8248413	8248623	13	12	15	16	7	18	4	6	9	60	78	142	117	161	90	70	126	133	89	57	77	88	76	98	90	71	101
504	5	8249171	8249485	158	142	124	104	91	113	70	65	60	2207	2557	2404	1803	1896	1814	1487	1258	1325	2009	2286	1825	1627	1694	1865	1394	1434	1364
505	5	8311653	8311926	374	293	250	245	192	240	230	198	198	1533	1753	1795	1474	1734	1682	1534	1475	1606	1435	1574	1480	1421	1407	1553	1633	1610	1428
506	5	13938271	13938503	32	27	15	23	24	22	24	29	24	320	311	375	419	404	430	307	324	358	218	235	171	325	372	284	372	319	368
507	5	13956537	13956874	73	59	45	53	43	52	42	58	38	804	883	908	805	936	933	757	776	862	662	725	589	723	792	855	865	822	904
508	5	13959450	13960102	19	19	20	18	12	25	14	11	12	272	263	316	327	439	471	331	340	399	227	249	220	293	363	353	330	307	266
509	5	13962481	13962713	38	38	35	38	28	30	24	38	20	201	182	153	190	170	216	149	122	114	160	167	171	180	206	236	163	173	174
510	5	13976412	13976937	49	47	36	20	20	31	23	23	31	350	358	502	320	376	307	280	371	283	301	316	291	265	275	304	239	254	262
511	5	13979072	13979513	56	67	51	34	29	43	19	16	46	207	252	688	360	424	294	141	387	286	222	121	208	255	154	278	206	118	206
512	5	13984217	13984699	19	10	18	9	12	8	17	16	9	288	279	307	250	284	233	249	219	260	189	177	163	221	180	189	226	245	197
513	5	13986603	13987024	176	157	141	86	94	110	99	92	102	1976	1649	1610	1165	1353	1525	1736	1176	1331	1171	1343	1309	1620	1739	1611	1903	1917	1531
514	5	13993331	13993792	9	19	15	12	5	6	7	4	5	403	466	666	338	329	286	295	349	357	293	229	290	129	117	168	202	174	221
515	5	14006509	14007034	67	112	86	50	26	42	40	56	63	982	957	1445	835	1047	807	959	1222	1235	799	748	740	640	640	694	893	807	939
516	5	19141806	19142311	66	50	37	38	27	25	29	28	26	1010	1005	758	638	641	760	719	620	731	566	688	545	560	583	650	562	664	634
517	5	24787817	24788173	74	79	64	42	50	34	30	24	40	1077	1181	1441	1078	1281	1348	911	1060	996	803	772	755	1026	1021	1155	1157	1185	1111
518	5	24789809	24790249	54	94	63	65	62	68	18	48	63	322	460	1075	789	1044	565	450	1030	917	706	388	688	812	630	833	906	495	826
519	5	24797602	24797980	284	249	193	166	142	145	262	208	196	3514	3583	2981	1616	1805	1953	2062	1334	2206	2012	2233	1796	1592	1666	1687	1803	2581	1931
520	5	24802132	24802405	53	46	27	32	26	24	24	26	12	1039	1046	883	675	694	742	729	528	582	760	865	713	750	798	732	897	978	777
521	5	24804065	24804464	0	4	0	1	0	0	0	0	0	16	12	20	10	13	15	26	10	23	13	17	14	22	11	21	15	37	18
522	5	24806035	24806520	8	4	6	2	5	8	15	13	6	259	362	217	253	277	348	546	451	567	155	147	94	181	236	246	824	945	734
523	5	24823904	24824367	36	39	25	21	25	15	36	31	11	283	286	222	184	206	230	226	188	269	150	184	142	128	145	157	204	170	128
524	5	24825001	24825442	4	0	4	2	0	2	4	1	2	213	175	181	138	177	201	160	111	106	147	163	118	155	166	145	158	158	137
525	5	24833570	24833907	9	11	8	6	10	11	6	5	19	136	136	197	134	146	115	109	147	130	142	124	116	143	101	140	201	204	176
526	5	24835337	24835989	21	24	18	18	9	13	17	15	8	692	680	1109	647	790	656	586	594	668	425	369	465	539	477	541	548	469	527
527	5	24839211	24839693	18	11	9	11	8	3	13	14	9	389	406	456	421	470	475	461	350	430	254	280	274	388	408	368	443	483	411
528	5	24853517	24854000	11	26	17	9	16	11	3	12	4	334	384	667	404	509	363	282	388	387	450	336	474	527	503	500	662	591	716
529	5	24857151	24857446	10	7	17	7	3	8	5	6	3	544	595	886	493	531	470	415	484	469	528	552	550	569	474	571	683	645	730
530	5	24857839	24858071	3	4	1	2	1	3	3	0	1	165	217	276	167	170	170	127	166	165	174	121	132	166	171	161	170	142	195
531	5	24860574	24861058	4	6	0	5	3	4	1	0	4	138	175	176	111	155	113	87	129	105	97	66	98	118	104	95	117	96	102
532	5	24867329	24867708	22	25	14	11	9	9	5	5	9	332	354	440	247	301	246	230	210	259	247	225	266	225	225	246	271	247	245
533	5	24870244	24870810	45	44	22	20	5	11	7	2	3	450	424	495	260	305	310	218	241	318	248	221	295	146	140	165	182	154	196
534	5	24872764	24873099	23	22	23	6	8	9	3	4	3	197	237	314	225	250	174	142	176	168	187	146	187	177	152	191	178	179	180
535	5	24873672	24873967	35	37	39	9	20	39	16	9	17	276	324	478	277	295	235	245	301	281	374	345	351	391	349	396	415	403	462
536	5	24875147	24875848	43	36	32	34	16	23	23	13	19	617	523	532	463	487	532	547	368	545	571	664	556	493	549	568	700	772	661
537	5	24877361	24877970	21	29	13	17	20	14	10	10	14	542	452	543	380	418	430	386	353	428	300	432	300	424	463	487	552	610	551
538	5	24888525	24888987	20	28	21	18	11	17	19	12	10	754	690	902	662	650	563	578	459	543	495	476	538	697	581	588	605	720	615
539	5	24891232	24891505	41	32	27	21	13	29	21	21	20	1013	1012	1013	662	803	819	719	528	595	896	1020	940	1243	1277	1248	1368	1558	1247
540	5	24893425	24893909	25	28	17	18	14	27	17	15	12	414	419	369	399	436	451	456	274	373	450	464	460	512	515	418	551	537	519
541	5	24896035	24896331	107	92	70	69	64	82	91	67	63	3026	3075	2376	1621	1636	1827	1998	1359	1704	2986	3283	2693	2595	3067	3125	3152	3552	3205
542	5	24901176	24901386	12	6	5	2	3	5	3	3	5	118	146	100	62	73	90	68	63	57	74	81	71	53	54	55	71	73	60
543	5	24906105	24906356	2	6	6	2	5	2	3	1	2	63	84	97	68	74	94	55	70	69	94	83	73	89	110	100	123	87	124
544	5	24907575	24907953	275	255	224	203	110	165	144	121	152	3678	3979	4088	2808	3396	3382	2677	2508	3053	2612	2885	2749	2448	2688	2898	2943	2956	2977
545	5	24908054	24908579	26	23	28	15	17	18	16	26	19	824	797	841	683	749	761	726	567	597	436	459	391	553	605	526	648	699	582
546	5	24912378	24912758	267	403	316	258	312	287	162	211	243	2229	2232	5943	3389	3578	2236	1622	2504	2190	3970	2366	4802	4269	2549	3566	2547	1674	2536
547	5	24914503	24914796	8	5	6	5	5	4	4	5	4	443	447	367	280	290	326	303	245	250	250	327	211	214	207	228	244	267	223
548	5	24924820	24925093	13	1	7	7	5	5	4	6	6	190	184	169	107	146	168	152	120	139	84	129	115	133	157	152	139	181	137
549	5	24953171	24953675	105	66	60	42	26	35	44	37	37	1480	1678	1397	729	705	845	849	635	727	1473	1592	1371	986	1219	1276	1254	1433	1342
550	5	24955231	24955504	52	63	42	37	40	66	31	29	46	429	474	870	529	600	431	355	471	486	534	442	619	459	449	531	467	385	479
551	5	24962334	24962733	24	25	29	17	18	26	22	20	21	377	371	368	371	389	421	452	370	444	246	337	262	384	358	448	408	486	406
552	5	24965411	24966000	56	52	49	42	35	27	46	41	32	1253	1368	1202	694	760	921	911	639	734	1140	1357	1266	800	853	858	914	1031	942
553	5	24968586	24968880	20	15	10	16	6	13	23	16	10	264	256	185	163	154	164	213	160	124	126	168	146	117	135	128	110	99	127
554	5	24974484	24974821	56	57	48	39	27	34	49	45	39	852	900	726	514	666	729	799	606	767	496	637	473	472	519	494	616	700	642
555	5	25062146	25062418	13	18	12	14	11	6	8	7	10	181	248	377	206	235	191	157	253	200	89	97	112	84	79	81	95	89	108
556	5	25068880	25069131	20	13	17	12	19	15	15	22	15	277	250	255	178	190	223	193	180	236	284	283	278	238	225	206	306	303	264
557	5	25071409	25071809	56	60	40	36	19	36	40	26	34	1432	1450	1176	810	792	933	1124	743	902	737	949	767	544	640	674	761	958	807
558	5	25074855	25075276	5	4	2	0	2	2	4	0	2	39	51	73	62	56	52	74	70	57	44	42	42	68	76	83	59	91	78
559	5	25077794	25078004	5	0	3	1	1	0	0	4	0	36	39	40	25	40	38	30	19	30	24	33	29	24	30	27	30	33	30
560	5	25089677	25090287	61	56	63	47	39	49	39	42	33	568	563	817	589	609	499	410	579	530	460	487	493	355	338	407	380	351	388
561	5	25092110	25092383	115	90	96	95	64	75	77	73	62	3279	3524	2909	2482	2729	3022	2657	2112	2457	1802	1966	1722	2231	2646	2644	2612	3066	2627
562	5	25095075	25095432	518	481	408	351	238	323	324	326	332	6992	7379	8269	4360	4751	4571	4146	4388	4960	5572	5613	5638	5221	5438	5810	5886	6435	5760
563	5	25097062	25097525	139	96	113	103	67	90	83	70	77	2867	2840	2485	1899	2032	2414	1809	1745	2045	2004	2359	1992	1982	2396	2434	2653	3011	2694
564	5	25100738	25100948	48	68	56	37	26	41	21	44	38	1183	1497	1307	840	1069	1146	999	866	984	1121	1232	1107	1002	1057	979	1181	1347	1128
565	5	25102800	25103179	24	32	16	18	8	9	15	11	8	338	411	313	271	268	170	282	222	271	241	322	232	113	76	133	116	116	111
566	5	25105551	25105929	0	0	0	1	1	0	0	0	0	10	12	11	18	13	11	8	10	17	17	7	13	13	11	17	9	15	13
567	5	25106755	25107072	6	10	4	6	3	3	2	4	4	162	154	115	90	112	122	119	84	96	117	132	120	123	129	120	128	149	123
568	5	25128159	25128453	7	12	3	3	3	1	3	4	2	130	148	102	70	97	98	98	62	93	74	91	92	103	112	95	109	123	110
569	5	25129381	25129969	1	1	2	0	1	4	0	0	0	17	26	24	16	32	22	13	22	17	17	17	18	14	6	18	13	12	21
570	5	25130749	25131023	94	76	71	38	42	57	39	39	45	797	856	943	651	760	779	696	666	787	661	756	737	756	816	773	828	951	737
571	5	25132499	25132961	56	60	43	38	22	26	13	19	27	598	693	1262	714	815	725	548	778	954	835	760	1108	394	351	422	405	350	344
572	5	25140200	25140684	12	14	9	7	13	6	8	6	2	354	483	453	311	383	336	291	229	255	324	307	271	244	210	236	248	214	292
573	5	25143499	25143962	7	5	3	6	3	4	2	2	3	112	156	91	90	129	161	95	92	105	122	128	83	112	113	123	171	156	147
574	5	25145516	25145851	100	95	74	103	75	90	92	82	77	1527	1541	1426	1297	1414	1674	1388	1156	1469	1270	1571	1261	1559	1769	1714	1933	2189	2101
575	5	25147265	25147581	22	21	28	12	5	5	11	8	5	142	162	243	148	167	170	94	133	133	74	33	64	49	40	46	44	41	35
576	5	25148066	25148318	33	41	40	28	17	27	17	24	17	468	445	565	454	515	440	422	394	516	489	543	532	551	591	634	713	655	707
577	5	25151430	25151662	7	3	0	8	3	2	2	2	3	74	72	59	51	47	49	44	38	51	60	67	46	46	51	60	59	76	54
578	6	673506	673905	532	489	424	445	333	405	439	346	331	5967	5829	5119	5035	5273	6072	6496	4867	7260	6656	7262	6202	6872	7696	7621	10637	12784	9266
579	6	1794692	1795092	13	16	14	7	12	8	22	7	15	360	361	430	421	451	412	315	421	439	325	341	348	385	449	493	532	538	475
580	6	1795724	1796103	23	31	23	19	20	20	9	13	12	435	509	598	430	454	435	355	359	383	444	401	404	412	370	442	458	426	459
581	6	1799013	1799287	2	1	1	3	1	1	0	0	0	50	63	73	54	56	67	43	45	35	58	53	40	43	47	55	38	60	54
582	6	1801367	1801577	78	64	70	79	51	78	88	67	74	1123	1218	1021	784	823	966	837	675	884	966	1200	945	956	1053	964	1300	1420	1243
583	6	1801773	1802235	66	51	47	62	51	45	43	48	34	995	1056	827	738	803	859	841	664	723	607	786	622	612	718	724	694	787	691
584	6	1804208	1804545	118	119	88	123	85	110	94	70	97	1393	1488	1334	1035	1085	1268	1100	983	1138	1856	2037	1899	1724	1917	1973	2276	2540	2208
585	6	4735114	4735555	21	14	18	20	7	5	10	3	3	443	477	696	384	436	360	270	334	305	296	263	279	308	275	272	282	228	242
586	6	4736362	4736718	42	48	48	44	27	24	25	24	31	1179	1285	1416	1093	1256	1369	971	916	1186	670	693	650	662	744	761	703	789	790
587	6	4737654	4738075	7	28	19	7	8	13	10	9	9	129	138	214	173	223	158	101	144	139	68	75	70	77	103	95	81	58	61
588	6	4740187	4740628	24	36	24	13	7	13	8	8	9	443	445	405	364	390	440	436	353	533	320	359	271	374	488	460	463	534	456
589	6	4740904	4741241	4	2	4	4	2	1	4	3	3	232	251	223	255	212	332	222	160	198	167	171	163	178	194	175	138	161	168
590	6	4742007	4742302	9	16	9	11	6	9	11	6	5	251	319	228	215	227	278	251	193	216	143	158	122	138	152	184	185	214	159
591	6	4742606	4742921	67	57	37	50	36	45	43	47	35	848	1023	772	567	666	669	628	596	672	586	778	630	527	669	517	637	764	583
592	6	4744142	4744476	93	85	58	64	55	82	81	60	71	526	513	461	384	476	396	546	389	492	417	517	391	431	433	428	556	645	534
593	6	4747479	4747837	20	28	14	14	14	18	15	19	14	117	138	191	122	140	130	97	130	129	133	117	123	79	67	90	98	62	99
594	6	4753562	4753940	7	1	6	5	3	4	5	7	0	103	93	92	78	91	91	104	91	104	56	76	55	61	60	57	73	67	79
595	6	4754404	4754760	524	407	328	313	242	296	319	292	268	8523	8638	6698	4346	4551	5042	5398	4108	5014	6587	7814	6019	4113	4870	5003	5499	6157	5357
596	6	4758568	4759093	331	320	256	234	168	215	190	182	167	3108	2798	3020	2006	2107	2197	2088	1939	1804	2158	2083	2145	2083	2087	2410	2123	2206	2057
597	6	4766384	4766805	25	27	18	20	19	21	23	20	14	206	257	285	207	286	241	211	230	199	161	185	203	177	191	168	222	162	200
598	6	4769390	4769622	121	100	95	74	88	87	99	90	53	1709	1579	1324	736	858	893	1151	763	803	1185	1308	1165	863	906	791	958	1092	927
599	6	4771771	4772065	19	8	17	13	15	13	15	10	24	117	136	123	109	161	137	125	148	143	110	128	101	109	113	126	139	115	130
600	6	4777398	4777985	31	34	28	26	21	25	15	31	23	296	364	431	382	448	360	307	335	362	281	244	255	421	430	458	420	406	488
601	6	4788138	4788454	47	49	42	40	31	39	36	44	29	1031	1111	1011	728	686	723	787	682	727	682	882	723	770	769	865	873	985	875
602	6	4789240	4789618	57	58	47	48	28	35	34	31	26	449	438	530	360	352	414	325	257	290	406	459	410	502	487	474	545	482	449
603	6	4790357	4790840	24	30	21	8	14	18	24	23	15	622	497	568	470	499	409	673	349	420	472	551	450	502	476	423	482	568	484
604	6	4796127	4796358	20	23	13	17	12	11	19	13	11	392	410	472	363	381	416	289	299	273	389	400	359	429	574	499	502	584	556
605	6	9436197	9436577	36	44	35	47	32	48	41	30	31	650	660	591	551	593	678	572	481	520	524	538	477	498	518	528	552	622	636
606	6	9437902	9438537	23	26	19	14	13	18	25	16	18	672	584	712	634	773	801	754	591	749	530	564	524	835	966	946	857	1076	837
607	6	9440055	9440370	2	0	5	1	2	1	4	3	0	19	29	49	19	23	14	11	14	23	35	31	25	27	22	24	22	20	28
608	6	9441645	9442086	122	103	83	70	56	69	54	76	67	1917	2096	2030	1588	1696	1572	1597	1468	1560	1447	1682	1413	1377	1411	1451	1449	1543	1351
609	6	9453672	9454071	0	0	0	1	2	0	1	1	0	13	18	10	13	16	17	17	11	12	8	7	3	10	6	7	7	9	6
610	6	9463304	9463683	13	9	5	4	6	5	4	6	3	105	88	90	46	49	53	62	49	63	51	66	49	41	42	54	60	52	57
611	6	9468192	9468654	24	16	28	21	26	15	13	15	17	239	221	564	404	459	248	245	402	383	318	209	367	238	174	224	218	158	229
612	6	9471003	9471276	44	54	38	32	25	25	16	21	21	465	489	689	449	487	485	368	451	427	351	376	384	266	242	284	263	270	253
613	6	9479164	9479457	73	56	36	33	32	52	25	26	29	2342	2226	2037	1573	1704	1797	1580	1189	1308	1329	1634	1244	1117	1197	1131	1137	1377	1123
614	6	9492335	9492649	3	2	3	5	0	0	2	2	2	65	70	82	68	77	90	84	74	59	46	53	36	38	32	49	38	51	55
615	6	9493972	9494666	55	43	36	28	23	29	37	37	26	537	624	539	517	572	568	517	470	606	366	455	378	337	371	406	425	441	404
616	6	9504936	9505314	80	103	86	87	68	58	46	47	58	1454	1477	1909	1502	1701	1564	1387	1627	1745	1055	1136	1037	1362	1668	1553	1868	2177	1866
617	6	9511047	9511572	77	93	77	53	66	60	42	55	68	1215	1354	1477	870	1048	794	903	966	963	880	798	886	703	649	727	709	686	730
618	6	9515100	9515331	36	62	38	43	28	39	31	26	41	1056	1163	1851	1241	1543	1291	936	1269	1171	1032	783	952	800	661	806	879	648	958
619	6	9528780	9529200	9	10	12	10	8	11	8	8	8	197	190	230	197	180	179	173	190	223	172	150	132	135	155	148	147	154	215
620	6	9532131	9532362	8	7	11	6	3	5	8	6	1	272	165	363	181	148	208	150	106	95	176	199	119	116	139	125	165	122	117
621	6	9535142	9535375	8	5	6	4	0	2	6	1	8	285	285	308	237	229	258	286	209	223	173	194	163	209	246	234	281	308	289
622	6	9535828	9536038	3	3	2	4	1	1	0	1	3	52	47	87	55	80	68	64	47	78	49	34	42	34	44	32	26	34	34
623	6	9539992	9540371	33	25	20	21	14	22	24	16	21	558	552	495	496	536	620	573	461	509	372	389	343	418	427	469	528	592	541
624	6	9542255	9542633	1	0	0	0	0	1	0	0	0	13	13	33	16	17	12	12	12	20	9	13	10	8	1	16	9	9	4
625	6	9542813	9543107	114	99	80	60	37	40	47	36	35	1694	1768	1609	1133	1181	1190	1189	900	947	725	802	628	582	689	694	805	809	810
626	6	9545805	9546246	13	16	9	14	9	8	7	11	7	339	357	392	286	329	336	316	301	269	214	217	258	227	255	216	301	302	279
627	6	9573296	9573695	71	59	39	46	33	50	34	24	31	1356	1297	1065	785	744	993	1001	826	870	1311	1706	1337	929	1023	1085	1175	1359	1213
628	6	9574648	9575006	92	56	53	76	36	54	59	38	50	3025	3093	2790	2200	2516	2545	1960	1735	1923	1873	2205	1792	1628	1993	1909	2082	2280	2170
629	6	9577468	9577910	263	231	218	206	197	204	191	238	205	1687	1628	1713	1320	1471	1456	1556	1410	1605	1819	2144	1699	1430	1702	1530	1930	2056	2059
630	6	9581940	9582318	100	87	77	70	53	51	45	47	45	1127	1659	2108	1289	1489	1357	895	1405	1166	703	720	786	756	761	862	814	687	832
631	6	9583214	9583655	29	38	29	28	11	14	25	20	15	739	760	798	586	625	636	644	528	630	491	569	484	455	533	482	575	703	618
632	6	9588647	9589172	25	21	17	22	15	16	22	17	17	200	256	259	170	191	171	183	149	165	256	238	196	192	245	256	287	302	309
633	6	9604538	9604958	76	63	75	57	35	45	34	41	36	1217	1133	1317	725	829	799	733	647	704	1079	1110	1103	671	700	726	915	920	916
634	6	9636901	9637111	22	21	20	14	8	17	16	16	11	222	250	218	222	225	222	264	173	241	195	234	179	163	224	209	246	293	225
635	6	9652860	9653405	3	1	2	1	1	3	2	0	1	91	93	80	21	35	36	39	29	44	57	79	59	29	35	33	34	46	41
636	6	9657195	9657425	8	9	13	11	8	5	12	9	16	356	431	599	463	487	502	370	407	515	290	273	332	325	335	345	431	427	461
637	6	9658682	9659186	45	46	50	40	46	33	33	39	40	1185	1164	1841	1182	1292	1225	1038	1047	1109	1085	985	1156	1136	1280	1065	1297	1456	1097
638	6	9659754	9660235	316	252	238	212	152	134	196	161	164	7668	7541	6125	4672	5226	5278	5542	3900	4816	4160	4728	3841	3346	4069	3928	5076	5640	4151
639	6	9660672	9660987	35	27	27	22	13	30	40	24	21	524	510	397	279	333	338	364	264	344	464	600	417	324	427	392	464	631	483
640	6	9664820	9665346	49	77	71	27	49	42	29	40	59	398	407	830	363	455	290	347	491	440	534	474	530	280	261	246	393	393	418
641	6	9666024	9666424	35	27	25	25	10	19	20	20	20	637	681	778	606	634	615	492	468	419	301	330	351	365	386	374	388	396	355
642	6	9667706	9667916	39	48	45	24	24	26	12	27	26	472	613	824	442	529	434	344	506	456	520	435	472	337	304	378	418	399	404
643	6	9669069	9669749	48	33	38	38	27	29	32	27	24	1066	1135	899	610	737	789	819	540	655	699	901	641	658	717	670	814	832	765
644	6	9676439	9676776	45	45	37	40	30	21	27	48	35	625	616	522	518	591	622	618	536	708	413	478	402	486	534	600	705	702	842
645	6	9677230	9677567	51	50	45	36	41	47	31	35	46	387	358	572	373	462	364	325	420	405	364	348	396	343	372	381	443	444	506
646	6	9678014	9678371	10	21	10	9	7	6	9	11	8	108	128	128	82	101	96	93	100	107	86	88	102	77	104	123	125	141	140
647	6	9679403	9679803	3	4	4	2	3	2	1	1	3	97	97	103	75	74	67	64	77	68	66	61	55	51	46	63	80	62	70
648	6	9690448	9690972	11	12	9	11	7	9	13	9	8	324	393	392	293	293	300	293	271	288	124	187	130	174	181	203	209	218	174
649	6	9694431	9694768	18	8	15	10	6	5	7	10	9	279	318	526	370	356	307	236	320	322	162	164	202	168	161	252	177	151	165
650	6	9698042	9698441	83	97	99	48	51	53	40	47	57	529	650	1232	614	694	512	445	754	698	420	357	504	283	251	294	336	297	295
651	6	11758513	11758955	83	82	55	63	64	86	75	57	57	1122	979	853	863	842	871	1226	653	832	606	762	623	992	1081	937	1025	1205	931
652	6	11761077	11761518	2	6	3	2	5	2	5	1	2	30	26	36	19	28	23	22	21	27	40	32	15	40	36	31	29	36	37
653	6	11763812	11764148	38	52	28	29	36	32	36	44	14	500	393	396	357	379	341	423	315	297	382	419	357	384	413	405	433	457	421
654	6	11765527	11765841	148	122	93	84	85	73	100	87	73	919	922	1166	819	871	858	806	721	836	879	886	902	1060	1049	978	1112	1139	1152
655	6	11766399	11766777	371	307	245	281	229	270	242	266	249	819	874	907	591	686	621	598	680	651	990	969	1078	1008	1042	1062	1309	1314	1265
656	6	11767833	11768233	5	4	2	4	2	7	2	3	1	342	335	306	260	306	352	293	194	239	213	244	161	211	214	235	233	254	230
657	6	11768456	11768856	41	39	37	37	25	38	27	30	29	196	203	230	180	211	236	195	187	225	125	149	147	216	249	245	324	352	280
658	6	11770978	11771399	57	44	46	32	28	30	41	25	31	1036	953	937	780	799	876	766	521	628	646	785	643	678	758	618	806	841	742
659	6	11774139	11774497	13	21	15	13	14	15	8	16	16	154	164	215	192	192	159	164	140	156	102	90	94	150	155	143	155	162	178
660	6	11808354	11808796	138	217	172	142	134	146	81	113	157	860	1119	1905	1253	1513	1163	842	1413	1391	1574	1093	1635	1440	1375	1627	1490	1183	1585
661	6	11810918	11811359	32	44	25	29	28	30	18	31	34	187	209	201	160	206	161	195	160	193	209	232	253	227	247	262	263	261	259
662	6	11813663	11813999	5	4	2	1	3	2	2	2	2	65	76	66	52	64	50	36	62	44	33	56	33	55	58	51	60	57	64
663	6	11815378	11815692	83	68	57	53	30	51	41	53	44	779	1135	775	516	597	669	483	487	532	1178	1139	1115	967	862	965	1121	1070	931
664	6	11816250	11816628	35	41	17	27	18	26	44	48	22	502	509	465	435	478	507	547	427	556	386	492	334	459	508	532	589	728	643
665	6	11817684	11818126	21	20	21	23	18	15	19	10	18	322	322	295	344	321	355	338	248	326	234	271	194	325	382	371	356	437	407
666	6	11818327	11818727	94	75	66	75	59	86	46	46	76	667	667	791	867	858	942	799	750	876	756	733	736	1140	1223	1247	1438	1611	1323
667	6	11820787	11821270	126	132	121	111	111	93	120	109	79	1224	1196	1123	1010	1036	975	1042	870	759	990	974	918	1307	1344	1300	1385	1399	1170
668	6	11828268	11828625	35	40	37	41	33	31	23	27	21	1433	1480	1261	1056	1100	1108	1240	960	1000	807	998	821	966	1088	1056	1112	1267	1169
669	6	12021054	12021410	34	26	24	21	9	16	21	16	16	910	848	896	522	618	496	640	497	513	635	691	619	703	799	702	1011	1048	709
670	6	12042858	12043277	135	153	99	103	78	120	95	94	110	1720	1346	1146	982	1128	1388	1694	979	1032	1202	1176	1113	1209	1269	1172	1459	1243	1253
671	6	12050048	12050341	3	3	3	4	1	2	1	2	0	36	34	91	62	67	64	35	50	45	32	30	23	18	43	31	32	34	36
672	6	13096087	13096466	73	73	46	41	25	34	33	31	23	1655	1673	1571	764	802	833	884	625	689	1700	2042	1588	1009	1062	1085	1037	1138	1036
673	6	16916313	16916670	316	420	352	271	178	252	137	199	214	2103	2642	4889	3419	4095	3110	2159	3680	3936	1879	1365	2022	2065	1758	2626	2406	1655	2576
674	6	16917935	16918165	47	38	19	29	24	15	19	27	15	703	752	579	489	572	664	573	384	484	529	661	481	550	633	605	666	786	678
675	6	16919441	16919692	4	6	2	7	3	6	1	1	7	55	83	75	45	58	80	57	59	66	55	64	43	53	58	66	78	65	67
676	6	16946540	16946834	25	23	21	18	8	14	10	6	4	301	257	264	228	238	299	276	232	289	163	239	198	176	279	213	315	328	233
677	6	16967138	16967432	45	70	41	64	45	52	46	37	26	547	544	523	544	517	627	544	469	581	496	647	488	563	709	562	764	847	776
678	6	16985970	16986245	6	9	6	3	7	12	3	5	5	72	60	57	60	58	63	70	43	60	68	78	61	56	50	54	55	60	60
679	6	17666284	17666599	21	16	11	19	13	9	17	7	7	692	633	597	397	399	396	445	312	380	475	639	502	437	489	454	553	598	481
680	6	17672854	17673127	7	3	8	5	5	6	12	15	12	422	469	351	210	251	320	452	320	366	344	452	350	369	474	413	788	911	745
681	6	17692290	17692604	50	73	44	25	23	26	13	24	31	255	316	529	248	259	218	167	295	333	551	361	536	229	220	243	276	227	273
682	6	17694917	17695296	44	46	25	43	27	43	50	51	48	471	537	446	353	428	420	412	371	366	438	558	436	464	470	451	533	612	493
683	6	17701927	17702221	67	86	64	70	43	71	38	43	40	1750	1657	1885	1257	1415	1364	1194	1078	1020	2054	2188	2067	1487	1535	1439	1529	1628	1494
684	6	17705636	17706099	18	25	24	25	21	26	16	17	16	321	373	361	306	327	336	297	258	358	447	416	395	402	437	446	545	494	572
685	6	17719832	17720146	100	88	74	60	63	52	61	32	51	1767	1611	1615	1041	1221	1401	1405	904	971	1323	1719	1437	1339	1483	1247	1438	1758	1223
686	6	17750876	17751296	38	39	24	55	46	39	29	25	18	1383	1320	1392	1118	1254	1496	1028	825	901	806	1040	857	1202	1316	1234	1234	1345	1101
687	6	17754660	17754870	12	8	12	7	9	11	14	4	5	374	416	319	300	274	324	282	199	259	274	339	275	218	248	234	228	294	286
688	6	17769087	17769550	94	85	51	75	53	77	57	46	45	1281	1450	1251	1187	1245	1273	1187	970	1235	1443	1521	1434	1477	1447	1589	1896	1606	1925
689	6	17771611	17771968	1	6	6	2	6	1	2	2	1	74	71	125	100	139	109	76	100	115	84	61	51	92	96	111	105	61	128
690	6	17784773	17785174	24	21	13	13	13	11	11	15	9	404	435	318	281	319	375	334	227	298	290	397	267	320	357	357	394	456	394
691	6	17788481	17788921	27	25	39	12	16	18	23	11	22	296	324	251	219	242	300	286	227	247	181	243	183	210	197	212	230	242	208
692	6	17794642	17794937	46	38	36	25	24	33	21	26	16	656	664	551	420	423	522	476	341	457	499	635	490	504	586	543	597	655	590
693	6	18985667	18986004	3	0	2	1	2	1	3	2	3	108	121	157	123	156	125	164	107	93	48	47	57	92	102	112	130	97	105
694	6	18987044	18987317	32	16	22	21	13	8	35	22	15	561	684	602	562	633	575	781	736	702	635	616	598	803	892	937	1167	1301	1162
695	6	18989845	18990243	10	12	11	14	13	9	10	10	11	147	199	157	158	179	159	139	120	145	142	185	163	186	177	188	186	187	206
696	6	23164988	23165282	68	78	67	39	44	39	27	40	54	470	558	815	444	520	455	408	520	457	456	353	442	355	301	373	429	327	402
697	6	23171139	23171496	65	71	55	53	46	53	46	51	51	495	625	514	543	664	731	652	444	678	596	513	472	693	701	729	651	742	811
698	6	23176072	23176387	105	128	102	92	69	94	77	85	87	770	823	1269	892	1011	854	755	922	872	884	753	927	955	889	1018	920	837	887
699	6	23178300	23178656	12	8	6	5	7	3	2	3	0	152	136	114	120	115	135	150	91	109	114	130	123	114	139	145	205	157	139
700	6	23179676	23180117	160	122	146	115	81	107	123	104	83	842	863	749	817	866	920	927	759	854	661	761	638	1064	1196	1158	1171	1472	1065
701	6	24584516	24584915	136	96	105	96	56	85	70	72	68	1241	1284	1329	910	1007	1007	982	949	1024	906	1092	941	845	920	999	1241	1186	1186
702	6	24588407	24588766	52	43	38	19	12	29	16	17	20	660	651	689	521	543	554	510	447	511	545	614	539	496	519	542	551	616	532
703	6	24597200	24597578	10	7	11	1	4	2	7	4	3	678	625	677	453	506	591	542	345	513	356	360	396	530	536	578	738	756	631
704	6	24600597	24600954	335	250	226	168	141	174	187	187	164	3705	3332	3227	2681	2825	3007	2727	2392	2808	2895	3121	2822	3026	3425	3119	3840	3973	3246
705	6	24602099	24602434	2	1	2	1	2	2	1	0	1	23	27	28	25	15	20	30	23	26	34	22	17	9	24	23	33	23	19
706	6	24607185	24607500	8	7	8	2	5	5	6	3	3	95	90	110	81	86	95	65	77	78	62	52	59	43	59	61	56	54	65
707	6	24608049	24608960	365	313	266	234	153	177	275	233	206	5942	5908	4881	3798	3924	4133	5454	3758	4733	5616	6255	5087	5322	5713	5842	6429	7789	7066
708	6	24617043	24617549	10	16	17	9	9	12	12	6	11	155	150	154	154	176	169	222	159	237	135	156	126	162	165	170	238	240	264
709	6	24618253	24618759	11	6	7	2	2	9	6	8	6	127	133	127	85	104	130	94	100	85	98	113	96	117	127	141	133	142	137
710	6	24620235	24620571	11	17	12	18	13	9	14	7	8	230	236	207	191	203	226	174	165	152	217	162	164	218	224	215	222	261	228
711	6	24623245	24623455	41	37	35	38	25	22	33	27	23	990	1019	871	594	697	652	704	496	648	698	929	636	555	653	583	708	777	706
712	6	24630169	24630695	7	9	9	7	3	8	10	5	9	240	250	186	152	174	203	175	132	138	164	214	178	179	187	185	178	188	166
713	6	24631450	24631849	420	427	322	332	267	304	343	311	254	4937	4751	4486	3489	3572	3441	4166	2892	3412	4922	5532	4730	4251	4511	3874	3808	4516	4026
714	6	24633095	24633494	79	80	72	46	49	47	55	71	46	609	549	532	496	547	525	586	467	510	643	724	700	698	763	701	801	813	784
715	6	24640747	24641189	40	70	53	54	38	62	43	52	63	609	733	733	765	901	841	864	726	905	507	474	429	831	865	918	950	999	1064
716	6	24642151	24642654	58	58	56	35	25	30	32	29	24	1050	1187	1774	989	1231	989	815	1006	890	858	671	875	705	810	806	885	767	764
717	6	24650364	24650849	63	72	54	50	38	35	25	34	33	1808	1884	2611	2087	2411	1748	1983	1769	2126	2212	2000	2317	3117	3011	2922	3507	3993	3706
718	6	24657159	24657643	211	125	132	84	58	75	84	74	67	4221	5774	3589	2542	3181	3256	3294	2703	2835	3148	4305	3181	2553	2535	2351	3003	3949	2829
719	6	24658266	24659031	11	19	20	10	16	9	5	12	8	384	473	626	423	512	409	366	390	357	325	329	308	307	340	356	368	368	393
720	6	24661085	24661505	19	17	9	20	14	24	20	18	23	314	280	342	263	289	292	251	273	351	329	273	305	301	336	316	415	443	431
721	6	24674911	24675372	30	32	32	28	14	16	15	13	20	828	854	737	561	623	729	695	616	664	552	699	601	579	571	676	653	724	703
722	6	24676643	24677272	72	65	64	34	40	42	30	35	32	678	817	879	634	708	796	475	511	488	575	709	684	826	835	851	802	785	647
723	6	24679228	24679607	39	21	23	17	11	17	9	12	8	445	471	473	367	381	354	380	345	409	367	455	397	407	422	435	505	448	446
724	6	24682169	24682610	19	15	16	19	5	13	8	11	11	440	533	576	352	414	378	293	310	349	399	388	335	382	342	429	426	369	430
725	6	24703120	24703519	16	14	10	4	4	8	5	8	1	700	783	806	466	523	508	419	430	380	464	471	447	328	297	345	336	352	391
726	6	24708633	24708887	15	4	4	3	1	3	4	3	4	162	185	281	224	262	232	162	209	185	133	135	143	129	107	154	136	121	139
727	6	24709663	24710083	7	6	5	6	3	4	4	4	5	158	150	146	102	153	122	116	82	112	106	105	86	92	117	110	111	125	106
728	6	24717068	24717299	21	20	17	11	8	18	7	13	11	431	482	544	337	367	286	327	405	432	393	374	359	306	275	313	391	345	409
729	6	24718465	24718739	2	0	0	0	0	0	0	1	0	9	14	9	8	12	15	14	6	7	11	12	8	5	11	8	13	16	4
730	6	24719333	24719710	103	99	94	94	51	84	99	81	66	3406	3663	3185	3051	3322	3418	3637	2709	3403	2632	3111	2559	3023	3519	3581	3654	4267	3772
731	6	24722198	24722598	192	299	220	231	251	309	186	266	261	697	708	1021	1003	1174	755	625	989	904	919	773	939	1393	1129	1406	1401	1152	1289
732	6	24723445	24723655	245	255	206	273	229	256	230	292	261	933	1164	1269	963	1137	1103	789	963	1088	1424	1241	1388	1367	1215	1387	1613	1386	1579
733	6	24725067	24725361	27	27	31	19	18	18	14	19	22	154	135	177	136	147	118	113	136	153	150	173	145	144	146	164	158	154	175
734	6	24728034	24728370	19	28	30	15	18	24	16	24	17	526	622	571	433	466	526	411	356	401	403	368	330	392	340	412	413	364	480
735	6	24743406	24743680	183	157	138	123	104	135	154	105	114	2836	2581	2472	2197	2336	2575	2703	1886	2401	1810	2137	1826	2534	2625	2665	3001	3440	2994
736	6	24745145	24745481	15	24	15	17	13	15	17	21	13	478	492	738	544	642	579	396	550	502	489	424	512	686	631	701	773	656	691
737	6	24761921	24762173	73	83	59	60	43	72	47	56	51	688	788	792	593	615	689	569	526	589	682	653	623	705	659	825	812	710	847
738	6	24762741	24762951	25	20	11	19	11	14	9	10	7	536	485	428	262	316	278	377	215	290	447	551	466	526	574	535	556	691	569
739	6	24771349	24771559	12	7	6	6	2	4	1	2	1	188	201	188	163	143	148	125	98	149	208	255	209	198	227	222	254	287	224
740	6	24772003	24772402	25	21	20	13	12	16	13	15	13	184	187	199	140	170	151	140	154	140	218	208	163	189	192	230	162	194	192
741	6	24773173	24773383	4	7	2	2	3	7	8	0	3	87	93	127	74	90	68	66	76	78	63	78	73	62	61	76	81	70	70
742	6	24774317	24774674	8	8	4	5	5	2	2	7	5	150	270	192	108	144	132	83	119	114	108	153	131	143	90	115	140	162	149
743	6	24778505	24778736	23	23	23	21	20	20	20	22	22	449	432	578	359	462	400	457	404	407	522	573	510	491	514	457	535	566	593
744	6	24779829	24780080	9	5	3	2	2	7	4	6	4	235	221	203	139	157	158	145	122	145	130	148	119	146	151	130	140	166	113
745	6	24781503	24782008	4	3	3	3	1	2	2	3	1	42	45	40	30	18	22	25	23	17	41	54	23	26	36	30	36	62	52
746	6	24784718	24784928	21	24	22	21	17	20	23	23	20	244	244	245	226	237	284	280	232	297	153	156	137	256	309	251	277	383	341
747	6	24789013	24789453	19	20	18	10	11	15	9	16	13	301	324	321	229	219	231	211	193	201	234	218	247	225	207	252	283	294	323
748	6	28293266	28293791	11	8	13	13	8	5	6	7	9	208	189	201	282	282	311	279	193	238	203	203	176	375	372	393	393	439	436
749	6	28294109	28294424	279	271	208	257	265	269	244	251	231	2133	1955	2092	1654	1756	1847	2199	1584	1965	2723	2949	2591	2903	2998	2392	3451	3689	3701
750	6	28295103	28295607	38	44	47	30	36	43	34	33	33	344	375	575	362	462	298	314	457	399	393	276	428	430	349	384	403	395	421
751	6	28297813	28298150	4611	3882	3754	4444	3843	4116	4873	4183	3326	4416	4393	3345	3921	3944	4147	4305	3543	3522	3983	5072	3771	4063	4915	3922	4664	4679	4134
752	6	28299032	28299619	20	21	16	12	12	13	12	11	10	279	269	264	146	173	154	141	141	134	118	150	87	78	82	92	83	88	102
753	6	28302296	28302549	19	5	2	9	6	7	4	7	3	137	126	106	80	94	108	127	88	113	81	100	76	71	94	80	112	113	107
754	6	28304960	28305297	3	5	8	3	1	4	5	2	3	171	166	179	150	153	156	125	112	114	88	128	94	99	103	87	113	100	85
755	6	28305578	28305999	21	13	13	16	6	9	16	10	10	484	536	413	460	536	589	512	336	440	273	359	256	357	397	401	506	636	469
756	6	28307775	28308217	43	42	47	34	28	34	21	20	20	1004	782	1310	788	945	926	516	453	502	606	573	582	425	442	497	400	402	407
757	6	28308894	28309104	36	28	15	13	17	15	6	17	11	236	237	362	187	249	162	202	213	205	167	155	168	82	99	120	80	104	111
758	6	28312403	28312697	136	142	100	101	82	131	116	99	106	1316	1257	1306	1037	1119	1191	1037	960	1091	1034	1164	1037	977	1149	1015	1133	1277	1177
759	6	28313250	28313671	49	27	26	25	22	25	25	29	33	267	271	303	239	308	275	258	251	255	246	274	211	270	276	265	267	278	276
760	6	28316051	28316387	27	28	30	31	25	21	17	21	25	133	191	452	323	414	257	163	376	361	160	119	161	252	175	276	223	141	251
761	6	28317143	28317543	109	155	145	91	132	150	68	105	128	502	551	1152	808	928	691	503	1096	905	468	336	448	403	405	491	543	415	503
762	6	28324264	28324725	5	12	7	14	7	4	2	7	6	311	344	350	290	325	318	278	281	285	172	166	155	152	170	197	188	200	197
763	6	28325907	28326158	22	30	18	21	26	15	24	25	16	270	251	313	233	251	229	223	227	214	167	203	156	143	151	147	166	150	154
764	6	28326558	28326916	4	3	4	5	1	5	3	4	1	121	108	139	90	92	84	96	86	93	68	86	61	49	57	56	61	58	60
765	6	28329458	28329753	5	5	2	4	1	1	4	2	2	93	92	66	75	84	72	104	61	106	58	68	41	65	62	76	55	46	79
766	6	28330463	28330820	43	46	39	38	19	33	25	26	32	581	850	753	471	561	606	396	439	549	426	429	354	199	191	213	200	141	207
767	6	28333746	28333956	46	53	60	58	45	57	40	37	54	621	893	753	682	837	911	632	728	842	518	614	488	687	736	748	971	914	963
768	6	28334422	28334800	9	12	9	13	9	7	11	8	8	299	256	261	269	303	341	233	196	303	207	231	207	186	254	253	272	279	294
769	6	28336572	28337097	13	11	12	11	6	9	10	10	6	204	230	194	201	219	230	252	186	234	186	195	185	226	202	221	234	218	225
770	6	28340612	28341011	12	7	4	9	5	7	5	7	4	243	292	230	153	230	221	208	163	207	113	183	138	122	122	131	149	161	181
771	6	28342064	28342359	16	10	9	9	6	7	7	9	7	338	339	356	230	243	291	228	181	197	224	258	176	146	183	175	179	227	161
772	7	1713337	1713736	7	5	3	7	7	8	10	5	8	181	229	268	178	226	207	218	222	190	177	208	189	167	147	203	185	206	184
773	7	5715633	5716137	54	46	40	30	34	39	41	35	26	214	287	271	143	183	195	195	189	249	232	223	197	219	213	206	242	206	289
774	7	5717542	5717773	47	60	69	51	34	32	40	49	30	713	936	1425	830	1041	805	572	993	899	984	872	1102	945	700	918	1039	878	1048
775	7	5723074	5723284	7	10	8	6	5	2	1	1	2	345	426	669	288	354	280	168	230	229	277	262	327	166	151	173	165	136	128
776	7	5728348	5728706	3	5	5	6	2	1	2	5	5	987	999	980	577	626	690	628	550	507	574	672	530	261	238	280	270	325	255
777	7	5732227	5732563	1	1	0	0	0	0	0	1	0	1	17	9	11	12	6	6	13	8	5	5	4	3	6	3	6	6	7
778	7	5733533	5733869	98	116	89	108	62	97	67	80	82	3119	3381	4209	2681	2975	2885	2389	2565	2662	1870	1863	1964	1096	1092	1352	1101	1182	1179
779	7	5734668	5735005	6	9	10	8	7	12	6	5	7	177	189	287	191	246	179	131	211	207	75	56	63	39	43	51	59	32	55
780	7	6159906	6160116	65	49	50	37	33	45	32	36	40	2383	2457	3221	1845	2091	1830	1456	1694	1517	1347	1521	1584	963	869	864	934	851	768
781	7	6338161	6338476	21	12	6	14	15	9	20	15	18	426	435	406	441	502	543	502	364	449	334	469	391	447	456	451	447	498	460
782	7	6343653	6344011	20	7	9	22	8	10	9	13	12	1353	1348	1229	873	987	1124	846	745	853	668	777	604	590	580	653	508	592	606
783	7	6353948	6354284	18	22	19	19	11	17	12	12	15	246	236	323	185	246	206	206	180	166	250	217	221	269	273	243	245	273	285
784	7	6357082	6357334	46	57	27	59	35	50	58	51	43	514	460	529	568	465	678	485	399	396	259	338	243	426	523	466	410	429	493
785	7	6360928	6361202	25	14	22	15	15	19	12	17	10	540	595	456	509	490	622	615	409	631	451	568	425	577	732	658	835	1020	781
786	7	6361627	6362130	52	46	41	27	27	24	27	31	13	860	879	865	621	818	784	566	461	520	553	635	496	569	658	581	796	773	542
787	7	6364496	6364874	15	11	16	23	9	9	9	15	16	88	125	152	106	140	110	89	96	113	86	71	58	107	114	129	117	83	95
788	7	6367440	6367819	73	64	66	59	44	60	40	37	50	1270	1515	1402	983	1163	1253	966	1046	953	815	972	801	901	914	927	987	1124	877
789	7	6370099	6370519	11	11	13	12	3	9	10	10	11	178	206	241	203	203	234	187	173	152	129	139	133	139	146	132	131	131	155
790	7	6372237	6372553	131	136	90	80	70	83	54	61	59	973	1068	1259	894	1101	1006	796	880	868	652	664	721	520	525	595	566	539	573
791	7	6375761	6376372	14	31	10	17	11	17	17	13	15	524	523	578	401	426	438	371	373	341	361	432	351	256	316	342	314	313	300
792	7	6378669	6378963	155	118	97	124	70	97	104	134	89	2860	2721	2143	1635	1782	1879	2052	1542	1771	1399	1605	1295	1121	1263	1311	1333	1605	1442
793	7	6418482	6418817	36	28	15	21	21	15	15	13	28	162	176	144	101	128	108	97	102	117	111	142	89	92	132	137	145	126	117
794	7	6433896	6434190	77	89	82	109	84	110	94	101	94	651	613	766	674	720	652	708	631	725	644	656	613	905	1028	912	1027	1055	938
795	7	6439170	6439422	49	71	49	44	47	41	41	44	33	316	454	597	383	486	404	272	453	391	301	292	340	333	284	357	370	308	446
796	7	6594952	6595310	122	155	112	131	95	101	111	119	88	1442	1404	1490	1482	1482	1643	1482	1225	1201	1156	1200	1006	1351	1476	1465	1345	1652	1491
797	7	6597758	6598011	23	21	27	7	11	9	11	10	11	309	363	306	256	247	285	263	192	254	263	321	231	193	204	220	225	258	254
798	7	6623566	6624029	1	0	1	1	0	0	1	1	2	48	43	39	29	31	27	33	33	22	20	12	16	12	15	12	12	8	8
799	7	6646712	6647089	22	16	20	18	9	17	30	10	8	366	394	360	341	381	435	278	259	328	215	296	205	253	250	267	199	281	243
800	7	6657713	6657988	67	61	40	37	31	33	46	32	23	868	899	685	476	609	671	635	526	485	428	464	377	297	313	352	383	401	299
801	7	6666385	6666805	9	15	13	14	9	8	8	9	3	129	91	115	98	78	92	86	64	54	61	64	64	34	43	37	51	29	26
802	7	6672048	6672469	36	30	28	31	30	31	24	29	36	648	694	598	418	461	491	399	349	393	312	433	312	298	302	303	312	373	300
803	7	6680267	6680982	41	52	40	36	30	33	15	28	36	279	372	794	503	584	345	258	589	426	297	196	299	235	166	237	216	141	226
804	7	6682563	6682773	6	9	5	9	7	6	1	6	4	134	155	145	137	149	158	135	127	97	114	123	73	94	102	99	107	108	109
805	7	6693430	6693767	3	1	4	4	1	3	6	2	1	449	410	314	226	243	280	256	169	213	111	173	145	113	112	105	94	115	96
806	7	6703514	6703935	3	2	2	3	2	2	1	0	0	47	52	63	47	65	71	32	47	45	29	25	28	29	37	43	26	38	36
807	7	6707461	6707734	3	2	6	1	1	2	2	3	6	104	109	141	72	104	103	59	104	90	47	58	46	42	43	36	35	32	26
808	7	6718450	6718724	0	0	0	0	0	0	2	0	0	13	11	6	10	10	14	16	11	8	3	7	7	3	11	7	3	4	7
809	7	6720174	6720511	85	82	85	63	31	37	35	39	48	941	1093	1146	1133	1061	1106	821	1082	1097	465	486	387	560	500	587	514	627	514
810	7	6721373	6721709	0	0	0	0	0	1	0	0	1	27	29	28	22	34	23	26	27	25	16	20	16	28	20	17	15	14	14
811	7	6722705	6723125	0	0	1	0	0	1	1	0	1	22	36	49	21	27	31	29	29	24	15	19	22	8	8	11	13	10	5
812	7	6868230	6868712	4	3	2	4	2	1	3	2	2	88	95	104	51	68	61	55	65	63	59	70	44	38	74	43	59	52	60
813	7	6869453	6869789	113	80	52	75	36	55	53	61	44	1249	1326	1247	940	1111	1039	964	822	1006	879	1073	836	791	830	887	882	972	943
814	7	6872091	6872323	2	2	4	0	1	2	1	0	1	327	288	247	142	156	158	116	113	105	134	154	114	58	64	65	45	63	49
815	7	6873383	6873634	19	17	16	18	10	10	15	8	11	1313	1219	1151	661	705	820	734	589	657	587	681	538	411	450	388	411	515	411
816	7	6876087	6876382	7	5	6	6	6	1	2	5	3	520	457	668	286	319	236	192	226	214	235	252	221	98	111	96	89	119	96
817	7	6882864	6883242	12	5	4	7	4	5	7	6	6	273	317	383	202	198	200	124	184	161	197	216	186	124	124	129	105	92	127
818	7	6901671	6902071	14	17	15	6	8	6	4	7	6	318	362	623	314	362	270	170	309	256	343	231	322	114	121	143	139	96	116
819	7	6906294	6906674	150	120	100	71	45	66	87	60	60	5053	4593	5650	3264	3648	3203	2907	2263	2343	2375	2735	2667	1662	1960	1785	1679	1781	1297
820	7	6910090	6910343	13	3	8	7	4	2	9	9	7	297	372	244	225	227	257	273	222	219	214	312	216	169	179	189	196	226	166
821	7	6915363	6915782	25	25	16	23	11	26	25	17	17	811	1070	1092	760	879	1003	765	709	767	606	533	542	720	709	749	661	746	725
822	7	6920455	6920770	207	189	182	137	77	136	106	107	111	7631	7718	7696	5296	5829	5704	5124	4438	4590	4757	5174	4857	3709	3562	3897	3565	4160	3499
823	7	6922124	6922480	51	39	35	28	12	10	22	16	14	1776	1731	2002	1003	1082	1098	1023	881	821	964	976	921	684	764	769	694	808	659
824	7	6926599	6926935	54	46	36	43	25	35	30	19	31	999	998	959	743	843	835	727	608	674	707	837	709	589	649	700	609	686	616
825	7	6930701	6930953	4	9	7	1	4	3	5	4	4	109	119	255	156	221	167	140	188	190	133	93	147	172	106	137	122	91	101
826	7	6934763	6935141	2	7	2	3	3	4	2	2	3	183	224	193	90	151	121	118	113	103	86	102	91	58	57	74	56	80	45
827	7	6935554	6935869	5	3	5	5	4	5	7	9	6	231	244	274	156	178	164	114	138	121	167	180	188	132	130	144	145	177	161
828	7	6937922	6938133	13	13	20	13	9	8	12	8	11	958	858	783	463	441	511	475	337	459	418	553	458	310	345	342	301	392	294
829	7	6938668	6939068	9	13	14	5	9	7	6	5	4	186	220	210	208	197	288	192	184	190	129	171	133	179	211	207	232	285	209
830	7	6941181	6941663	10	12	9	8	4	7	9	5	10	387	469	410	266	304	332	291	228	287	254	283	268	196	203	230	222	181	220
831	7	6973368	6973725	19	14	9	8	9	3	9	1	8	884	744	799	540	642	617	581	481	568	349	447	374	372	356	322	346	404	339
832	7	6975857	6976171	2	1	1	2	0	1	2	0	3	85	96	80	61	74	70	61	48	70	57	63	51	39	35	50	49	47	28
833	7	6979582	6979856	5	1	3	2	2	4	3	0	5	413	391	368	123	117	117	134	70	74	206	241	214	100	73	103	113	134	92
834	7	6983011	6983411	11	6	8	5	8	6	5	3	5	252	259	312	206	220	261	200	182	170	187	210	154	158	190	178	179	188	185
835	7	6984598	6984808	41	83	68	47	26	43	33	35	20	1090	829	1689	938	1057	1011	599	613	660	1162	1148	1111	908	897	1129	1069	842	952
836	7	6986986	6987196	1	3	1	3	1	2	2	2	2	75	98	92	111	109	114	86	70	98	78	90	64	125	108	120	111	114	100
837	7	6990687	6990918	72	57	67	19	15	28	26	25	23	2448	2239	2249	1140	1358	1402	1247	1071	1327	1092	1351	1089	747	760	792	741	837	736
838	7	6992045	6992340	1	0	1	2	0	0	2	0	0	30	18	66	46	47	26	17	33	21	14	17	15	18	13	17	19	8	13
839	7	6992996	6993438	26	19	13	16	9	14	13	15	13	729	814	865	535	611	611	495	498	503	547	633	528	317	353	459	400	400	401
840	7	7001225	7001666	52	57	49	36	23	31	20	28	37	1190	1327	1618	866	978	892	674	833	755	931	842	842	557	569	674	586	538	527
841	7	7002736	7002988	44	64	48	17	15	25	17	31	19	1813	2236	3701	1110	1359	1058	808	1118	944	1586	1293	1764	383	406	445	311	341	352
842	7	7009743	7009974	16	15	15	16	6	13	14	12	9	735	808	686	489	513	519	572	544	524	476	569	476	379	399	415	439	548	473
843	7	7028162	7028457	39	41	25	32	29	36	32	30	25	643	637	666	508	550	578	460	466	519	490	473	438	481	462	557	416	476	423
844	7	7031013	7031287	12	12	12	10	9	16	12	12	14	846	944	1007	977	1084	1118	1275	919	993	572	518	487	782	821	870	888	914	932
845	7	7031976	7032228	23	18	12	18	7	13	17	10	6	525	543	479	361	371	457	436	302	339	389	436	352	390	427	437	411	477	389
846	7	7033336	7033693	5	10	4	5	5	4	7	6	7	465	522	472	337	379	284	417	282	343	389	422	355	309	251	316	377	349	338
847	7	7037759	7037969	21	30	26	22	16	21	17	24	23	936	1139	1682	1031	1182	911	826	975	944	864	732	808	689	620	645	586	544	650
848	7	7040771	7041044	149	181	149	77	89	82	69	73	86	1840	2038	3856	1888	2299	1868	1112	1848	1730	2387	1727	2682	1365	1255	1557	1232	854	897
849	7	7052374	7052858	185	129	108	95	57	52	104	85	88	5695	5404	4909	3133	3372	3627	3640	2791	3312	2625	3259	2962	2458	2653	2919	2818	3159	2138
850	7	7060191	7060506	49	36	28	39	27	29	31	26	25	1823	1747	1428	1309	1427	1555	1624	1348	1330	1086	1373	1012	1040	1129	1100	1261	1407	1171
851	7	7061280	7061935	154	113	107	111	85	102	67	81	88	882	913	919	864	968	923	786	908	916	720	752	640	669	636	702	671	658	641
852	7	7066452	7066704	43	46	20	36	33	40	30	17	35	363	397	441	359	377	348	334	399	387	300	347	288	325	341	340	386	417	395
853	7	7067578	7067893	64	88	73	60	50	57	44	46	59	1106	1149	1745	1100	1256	1022	917	1223	1081	996	882	1032	983	926	1084	1051	1029	1076
854	7	7069553	7070015	138	115	88	86	60	73	86	70	66	1671	1591	1665	1301	1316	1449	1467	1114	1284	912	948	835	786	882	806	848	877	816
855	7	7071693	7072093	250	328	269	255	188	234	208	238	209	2013	1832	3151	2108	2198	2163	1568	1880	1711	1581	1432	1715	2034	1868	2114	1907	1844	1645
856	7	7073595	7074340	82	161	123	57	32	61	53	42	63	1536	1684	3115	1019	1303	1047	845	1143	1091	1450	1174	1628	1462	1520	1627	1979	2212	1872
857	7	7076075	7076285	26	27	26	21	20	12	19	21	17	208	256	315	272	277	217	223	221	239	137	129	116	173	146	195	195	217	185
858	7	7100965	7101384	2	2	2	2	3	4	1	2	1	19	22	59	52	62	44	18	48	44	27	13	25	14	15	25	13	3	16
859	7	8560505	8560778	7	9	12	5	6	4	2	4	9	132	185	212	170	210	170	160	152	191	131	110	128	170	140	160	166	170	180
860	7	8600833	8601337	39	47	44	35	40	40	22	28	34	1502	1606	2800	1825	2178	1517	1386	1487	1640	1643	1331	1834	2906	2417	2789	2910	2585	3020
861	7	8653926	8654366	1	3	5	1	1	1	0	2	1	70	77	120	51	82	70	54	73	62	22	36	34	20	29	28	45	38	26
862	7	8663369	8663767	5	7	3	5	4	0	0	1	1	94	97	132	97	118	99	72	93	72	44	45	33	54	61	65	45	44	55
863	7	8664329	8664581	43	71	54	29	25	31	49	37	40	1380	1435	2408	1259	1445	1429	1104	969	1140	824	804	951	990	992	1026	1147	1159	1126
864	7	8668800	8669262	178	210	166	146	124	153	129	146	141	1007	1077	1502	1165	1304	1041	986	1201	1061	1116	926	1053	1209	1179	1377	1520	1353	1570
865	7	8713064	8713275	94	79	74	70	54	67	69	60	52	1095	1102	1305	1006	1034	1095	997	835	970	722	767	709	828	841	935	1099	1171	907
866	7	8715808	8716229	163	153	130	95	80	98	69	84	103	1829	1906	1656	1065	1264	1315	1235	980	1141	1240	1442	1178	1222	1504	1421	1650	1795	1568
867	7	8720573	8720951	0	0	0	0	1	0	0	0	0	0	3	6	4	4	5	0	1	1	2	2	2	7	1	0	2	0	1
868	7	8727763	8728120	4	4	4	2	2	1	1	1	0	86	83	74	34	30	39	22	29	26	78	79	82	25	21	32	20	21	14
869	7	8736238	8736679	528	522	402	422	265	365	413	350	362	10818	11145	11485	5780	6676	6854	6105	5900	6374	7004	7303	7202	6778	7827	7695	8463	9510	7812
870	7	8739815	8740151	202	143	134	138	115	132	129	110	92	2353	2139	1859	1304	1251	1520	1770	1166	1310	1671	1833	1578	1699	2018	1733	2209	2548	2135
871	7	8774250	8774460	40	32	37	11	18	13	9	15	13	1243	1441	2330	784	969	813	577	749	714	818	702	904	392	398	434	479	474	473
872	7	8802985	8803195	39	38	34	35	24	35	42	37	26	1713	1543	1508	978	1090	1232	1338	836	1297	1257	1354	1268	1312	1308	1335	1622	1737	1397
873	7	8804407	8804681	20	11	21	28	5	17	16	16	12	2159	3343	3463	1576	1865	1668	1162	1216	1890	1634	1409	1319	644	486	714	470	385	620
874	7	9027892	9028144	20	17	15	14	5	7	3	6	4	931	1216	1174	354	443	437	415	337	488	464	535	432	77	100	94	125	125	148
875	7	9032195	9032574	8	10	9	4	0	4	3	8	3	158	253	161	81	100	75	66	97	72	105	102	89	57	58	50	61	95	55
876	7	9035515	9035852	66	72	44	46	49	53	46	35	35	1162	1080	889	786	815	906	992	666	790	747	896	752	675	590	581	704	769	682
877	7	9043121	9043520	18	20	19	15	12	15	10	18	16	144	119	218	136	176	138	78	165	141	104	100	92	84	83	107	107	100	96
878	7	9068811	9069148	503	540	425	269	260	285	233	301	271	5134	5177	5962	4089	4568	3961	3955	3542	3674	3479	3214	3159	3193	3019	3500	3101	3400	3420
879	7	9213434	9213897	28	21	14	16	20	19	19	19	21	201	210	161	159	149	147	152	134	136	149	194	147	122	148	127	162	148	128
880	7	9270711	9271109	17	17	26	28	23	22	20	13	19	687	846	679	729	724	849	753	649	758	320	384	340	423	464	464	526	658	558
881	7	9271714	9271945	180	159	150	119	95	128	148	127	133	2723	2764	2187	1591	1739	1851	1930	1458	1670	1938	2418	1827	1379	1640	1532	1667	1950	1304
882	7	9273366	9273576	166	181	157	127	102	111	107	103	116	1734	1815	2215	1604	1731	1884	1275	1439	1477	1130	1255	1237	1010	1135	1101	1203	1181	1110
883	7	9409527	9409800	24	38	38	26	13	20	28	15	7	489	141	471	506	428	604	308	204	175	317	318	274	374	409	403	414	437	341
884	7	9427940	9428360	119	133	104	146	95	147	139	135	106	1535	1396	1320	1393	1459	1713	1555	1229	1258	817	1059	858	1018	1239	1315	1153	1313	1104
885	7	9432473	9432935	2	0	2	1	3	1	2	1	0	48	42	55	49	49	64	62	53	57	34	59	32	31	44	31	35	32	35
886	7	9444150	9444571	17	18	10	12	7	13	12	9	10	348	342	356	319	366	318	319	253	344	184	198	192	251	228	225	274	262	251
887	7	9487630	9487840	23	17	5	9	10	16	6	9	5	268	359	440	320	414	326	245	287	292	253	225	225	306	262	277	336	286	398
888	7	9493554	9494079	39	33	28	32	21	28	24	24	15	515	489	503	367	412	446	417	323	337	280	328	244	314	390	378	380	422	420
889	7	9501986	9502259	4	5	1	0	2	2	2	3	4	34	43	60	36	45	33	18	28	38	22	23	27	26	16	27	31	8	18
890	7	9513977	9514376	75	56	45	48	56	55	71	44	56	884	794	896	731	811	759	981	797	823	525	540	577	800	752	791	866	1039	733
891	7	9524031	9524389	89	80	53	83	58	81	79	67	50	3390	3249	2496	1731	1857	1916	2027	1422	1572	1761	2236	1685	1375	1423	1383	1396	1611	1551
892	7	9526268	9526709	63	74	71	54	29	59	56	48	38	806	767	702	606	629	652	636	572	534	551	621	495	663	633	631	635	683	689
893	7	9528869	9529100	105	93	72	74	50	55	61	57	59	1032	979	861	698	760	769	1081	727	797	577	702	550	589	572	575	640	700	593
894	7	9536868	9537245	4	4	1	2	3	5	4	5	3	42	45	27	30	29	35	46	36	26	28	35	45	47	54	60	57	82	68
895	7	9613765	9614100	43	34	35	28	29	30	24	23	28	563	586	473	423	452	573	443	385	428	318	441	308	406	448	428	477	534	455
896	7	9878761	9879055	114	101	78	82	55	79	89	78	51	1359	1365	1195	1036	1210	1277	1371	1064	1262	847	1091	775	1046	1148	1198	1358	1504	1360
897	7	9938428	9938827	50	45	26	30	33	43	38	47	31	654	577	636	420	440	463	452	405	399	269	320	318	206	196	177	177	188	185
898	7	13679252	13679462	14	19	20	9	7	20	16	11	10	391	293	335	240	246	240	259	196	223	264	292	265	235	233	264	244	277	233
899	7	13686964	13687174	102	113	76	75	90	88	57	68	75	452	426	643	386	417	379	347	384	432	309	304	310	312	273	279	281	262	266
900	7	13691846	13692163	58	66	58	32	39	44	57	32	37	912	951	755	664	603	632	745	540	594	467	592	501	643	648	561	627	799	527
901	7	13710736	13711114	160	219	169	145	157	152	146	103	134	665	742	1047	687	807	712	646	828	754	588	554	543	453	547	599	564	582	523
902	7	13715741	13716140	502	414	371	449	290	340	377	374	405	3800	4295	4402	2919	3219	3397	3062	2932	3097	2847	2938	2811	2669	3076	3235	3154	3433	3054
903	7	13718792	13719024	6	4	3	7	4	5	4	2	4	78	68	99	58	64	57	52	61	68	48	36	39	38	33	28	28	37	54
904	7	13734940	13735320	52	57	54	51	33	51	33	45	37	968	1054	1204	1016	797	1032	727	717	713	619	673	591	592	626	663	601	701	600
905	7	14945702	14946296	4	5	3	1	4	1	1	2	4	163	153	132	65	74	80	92	59	77	97	103	81	72	76	64	66	92	89
906	7	14957554	14957827	68	111	78	41	31	62	35	31	62	343	414	941	589	687	416	294	633	506	317	255	368	230	180	252	207	168	212
907	7	14973499	14973773	273	233	196	224	160	202	262	237	221	1814	1919	1661	1666	1682	1743	2613	2182	2321	1348	1605	1231	1576	1877	1872	2483	3116	2522
908	7	15007653	15008094	9	13	6	5	1	6	3	6	9	115	123	121	94	85	90	105	86	107	79	91	68	50	58	56	61	61	67
909	7	15247177	15247577	15	14	9	15	7	7	11	6	7	1165	1154	1091	702	724	782	653	567	685	763	926	715	658	754	833	702	739	738
910	7	15266500	15266837	2	2	2	1	1	0	1	5	1	376	420	772	320	371	229	229	352	293	328	272	299	147	120	159	133	128	111
911	7	15271710	15272046	2	2	3	1	0	2	0	1	0	254	237	208	109	123	127	152	99	103	162	169	165	110	106	120	94	134	114
912	7	15935967	15936177	1	3	6	3	1	3	2	3	1	232	253	352	275	337	219	201	234	251	349	304	305	295	275	333	278	323	285
913	7	15942243	15942685	8	4	5	3	2	3	2	2	2	181	201	171	120	125	126	136	117	121	161	170	113	136	132	129	119	130	149
914	7	15950262	15950767	4	1	1	1	1	0	0	2	2	177	188	209	128	118	134	148	81	133	207	256	220	136	180	170	183	223	173
915	7	15951504	15951714	11	12	13	4	4	3	6	7	4	567	645	708	329	344	398	252	309	339	243	215	219	179	230	249	144	146	144
916	7	15953393	15953603	2	2	6	2	2	2	3	3	6	390	384	349	262	272	272	356	253	403	352	477	394	390	327	366	340	504	312
917	7	15956128	15956338	6	3	3	3	3	2	4	2	0	106	115	109	57	77	66	54	58	56	59	76	62	57	63	48	34	59	56
918	7	15966976	15967208	49	27	29	22	19	21	21	17	13	2369	2077	1697	1451	1657	1650	1863	1240	1428	1531	2010	1445	1339	1530	1420	1310	1551	1343
919	7	15967629	15968093	1	0	0	0	0	0	0	1	1	82	100	79	24	12	18	69	71	94	78	54	49	9	3	7	43	51	69
920	7	15980649	15981132	37	48	36	25	20	13	11	24	28	615	738	1478	700	869	595	431	743	646	713	566	800	499	413	570	412	346	460
921	7	16039322	16039616	15	18	7	7	8	12	14	9	5	378	345	348	246	218	228	298	199	197	167	213	182	136	158	115	122	148	121
922	7	16042316	16042736	49	43	28	25	17	24	20	28	16	1031	1153	1170	571	609	642	657	551	601	671	707	638	226	242	222	238	221	255
923	7	16046306	16046706	41	81	80	40	39	59	44	43	40	1307	1444	2125	1406	1563	1283	913	1248	1166	1220	1002	1080	1026	936	1277	1136	960	1219
924	7	16055064	16055317	7	10	4	7	9	5	9	4	7	250	272	308	249	292	218	204	243	241	185	212	224	134	188	184	205	204	219
925	7	16058935	16059251	327	289	290	297	214	277	224	216	218	4292	4325	4087	2899	2986	3417	2413	1862	2179	2878	3469	2822	2242	2529	2408	2081	2217	1900
926	7	16059386	16059848	68	60	65	85	44	66	83	56	53	1864	1991	1925	1465	1676	1674	1191	1069	1278	1153	1378	1140	995	1100	1118	1026	1131	869
927	7	16115217	16115427	167	150	113	138	127	121	155	124	148	4061	4048	3717	2510	2714	2896	2846	2229	2883	3357	3633	3358	2786	3076	3023	3097	3476	3171
928	7	16116231	16116463	77	88	72	61	55	70	51	56	56	530	623	545	485	487	664	464	488	502	562	467	380	468	481	533	563	447	597
929	7	16117243	16117453	204	177	181	154	110	143	134	104	105	1339	1371	1566	1341	1417	1459	1092	1159	1110	933	931	1093	1030	1053	1032	1201	1273	1160
930	7	17283773	17284003	11	20	8	8	10	9	2	8	5	276	358	705	302	359	219	215	329	253	291	193	195	115	107	116	121	124	128
931	7	17287527	17287758	452	430	377	374	266	350	354	317	291	7060	7149	6732	5501	5858	5580	5641	4911	5946	4382	5123	4184	3804	4245	4458	5029	5837	4993
932	7	17289194	17289508	24	11	5	4	3	8	6	13	6	104	74	74	60	56	55	55	50	56	41	50	38	28	31	39	33	29	26
933	7	17293479	17293879	29	23	21	23	11	15	21	16	14	227	253	291	218	265	185	182	212	205	171	152	153	112	144	142	114	144	120
934	7	17296876	17297276	0	3	2	4	6	5	3	3	5	37	54	66	33	40	45	30	43	43	38	37	29	20	26	36	44	35	31
935	7	17298842	17299262	4	3	3	2	2	2	1	0	2	102	127	196	89	89	72	74	103	98	115	129	92	100	117	132	101	140	149
936	7	17312131	17312593	0	0	0	0	0	0	0	0	0	6	2	6	7	6	1	4	1	5	6	3	1	2	1	3	2	3	2
937	7	17336266	17336496	11	8	5	9	6	3	4	5	3	171	192	324	209	205	196	112	187	177	128	92	101	86	93	116	91	83	61
938	7	17339000	17339294	3	2	3	4	1	4	4	4	3	232	292	273	226	231	275	251	175	210	104	141	103	102	99	117	97	106	105
939	7	17339883	17340282	10	11	9	10	7	8	6	13	4	491	436	393	372	417	464	370	289	300	181	216	196	157	166	147	165	212	160
940	7	17340708	17341107	2	3	7	12	5	6	6	7	5	101	89	139	164	188	139	100	132	113	64	55	64	90	64	89	68	56	69
941	8	342819	343029	17	10	9	7	6	7	2	4	4	270	469	379	377	390	371	258	359	298	236	181	184	160	147	176	131	140	144
942	8	2437297	2437677	8	16	5	4	6	5	4	5	5	207	186	208	153	152	159	144	134	134	95	106	60	52	32	41	46	57	56
943	8	2438553	2438783	35	36	36	19	23	34	24	28	18	304	323	406	242	243	219	193	235	217	212	234	206	156	177	190	156	183	162
944	8	2439967	2440347	4	7	2	4	5	2	1	4	0	169	144	139	118	132	135	143	92	108	59	81	83	53	59	64	60	66	63
945	8	2441623	2441979	3	7	3	7	4	4	2	5	6	491	539	576	431	473	516	338	350	401	289	332	257	245	236	231	288	277	235
946	8	2456697	2456909	94	76	63	79	69	70	62	77	66	669	648	789	506	593	598	507	543	551	471	469	381	391	501	461	410	471	327
947	8	2458528	2458906	16	7	6	9	6	6	5	7	6	343	374	333	168	202	202	191	177	158	173	181	147	100	108	109	113	114	109
948	8	2460275	2460485	35	42	34	23	26	16	21	17	24	513	536	702	544	575	639	525	591	462	289	304	329	252	271	322	289	310	288
949	8	2461155	2461408	258	243	222	157	117	131	124	102	149	3194	3193	4227	2793	3001	3000	2123	2436	2623	1834	1687	1913	1364	1403	1601	1319	1179	1415
950	8	2463694	2464283	164	136	105	94	80	79	119	99	95	3550	3351	2651	2118	2127	2074	2866	1970	2283	1801	2212	1775	1818	2065	1796	1857	2358	1782
951	8	2469847	2470246	0	1	0	0	1	0	0	0	0	93	110	81	81	85	82	74	60	56	42	41	35	29	37	35	31	26	29
952	8	2470689	2470962	23	33	30	30	16	26	17	17	26	988	1138	1277	857	933	857	623	851	754	690	730	709	633	656	682	603	663	552
953	8	2473669	2473983	4	7	6	3	5	1	1	1	3	111	116	181	80	81	58	51	68	57	89	70	91	19	19	17	16	14	15
954	8	2474494	2474851	1	2	0	1	0	2	1	0	0	37	34	46	24	23	20	19	20	23	20	24	20	19	33	17	16	29	18
955	8	2477036	2477246	5	3	0	3	0	0	1	1	0	309	366	312	123	136	162	147	107	120	175	187	169	98	118	111	73	91	86
956	8	2482737	2483010	4	6	8	8	2	4	7	8	4	703	663	625	338	359	338	301	212	260	590	738	542	345	355	392	311	368	262
957	8	2503584	2504109	5	0	0	1	0	3	1	2	2	133	119	110	55	73	77	70	53	71	90	103	89	84	108	68	80	86	52
958	8	2506591	2506802	3	8	2	4	3	3	4	2	4	259	269	352	102	108	93	71	79	115	121	137	106	50	57	63	56	59	45
959	8	2642926	2643136	12	3	7	2	1	3	5	1	5	359	307	421	185	174	202	191	164	211	232	294	246	189	165	152	166	130	123
960	8	2643935	2644291	0	0	1	0	0	2	0	1	0	90	109	101	14	16	18	11	9	17	32	53	23	13	10	14	13	13	10
961	8	2644798	2645071	11	7	8	2	3	4	7	4	2	494	493	467	128	130	143	87	87	106	266	346	226	78	89	89	49	49	47
962	8	2664199	2664535	1	0	2	1	4	0	2	2	2	345	352	355	105	167	173	90	92	109	200	220	169	84	94	89	73	100	72
963	8	2671644	2671939	0	0	0	0	2	1	0	0	0	26	27	24	11	12	10	8	6	11	19	16	29	13	19	14	9	9	17
964	8	2672301	2672722	13	15	10	4	4	6	7	7	2	2372	2580	2385	926	957	949	669	529	680	1804	1866	1585	996	1100	1275	815	953	862
965	8	2673722	2674037	26	31	13	15	16	8	8	16	16	139	142	336	144	239	152	40	176	120	102	60	114	82	45	64	44	24	39
966	8	2674826	2675267	25	21	15	21	25	30	24	14	18	273	301	275	228	220	248	243	209	227	156	187	137	142	179	162	164	157	148
967	8	2676052	2676325	6	13	2	7	4	4	7	5	8	126	176	162	168	141	157	168	181	184	140	160	116	89	128	93	132	141	147
968	8	2685002	2685422	273	201	185	153	132	154	116	170	138	3446	3406	3662	2358	2737	2759	2563	2337	2391	1929	2197	2032	1693	1818	1847	1859	1762	1585
969	8	2690481	2690838	22	23	22	18	15	25	12	15	16	341	377	589	354	422	350	316	342	367	390	305	392	285	272	234	256	298	305
970	8	2692617	2693079	42	39	23	24	19	25	22	22	15	404	407	437	256	281	283	234	230	221	197	238	211	138	141	155	140	153	145
971	8	2693407	2693787	30	45	30	31	23	29	24	18	18	356	315	550	415	455	442	248	366	320	286	277	319	261	275	291	263	257	232
972	8	2742448	2742805	106	104	82	57	65	68	80	58	52	1843	1869	1542	1150	1107	1285	1403	992	1235	1362	1528	1325	1108	1387	1410	1501	1645	1367
973	8	5732548	5733094	60	79	51	27	26	36	20	29	30	376	405	466	288	318	324	331	356	309	182	169	165	155	150	177	159	185	167
974	8	5738891	5739102	85	67	56	60	27	46	50	28	33	877	831	861	602	715	698	580	535	604	562	603	617	492	517	589	586	512	487
975	8	5740704	5740976	13	17	5	10	8	5	10	11	8	115	93	124	92	125	102	81	100	122	97	87	74	92	101	114	117	94	105
976	8	5743577	5743934	26	19	18	11	18	20	9	8	12	467	505	469	282	287	321	204	173	198	335	392	374	247	281	255	197	211	161
977	8	14724725	14725062	26	17	10	24	10	12	6	12	5	188	181	170	140	142	141	133	156	127	82	97	95	79	70	92	114	71	85
978	8	16667389	16667893	43	41	34	45	26	27	39	43	20	1092	1104	880	904	884	946	1019	772	1099	741	873	690	697	823	771	934	1040	901
979	8	16668467	16668803	50	56	52	24	27	25	23	17	28	255	223	322	222	264	235	213	309	315	130	142	123	134	155	125	203	201	197
980	8	16684667	16685108	18	37	24	13	12	14	10	10	17	436	582	849	574	680	650	273	513	401	400	371	431	433	397	521	406	279	375
981	8	16726674	16727053	2	1	2	2	2	1	2	2	0	64	65	61	55	79	73	70	52	61	35	28	43	58	40	51	55	56	40
982	8	16727385	16727785	7	9	12	13	7	4	5	4	7	191	163	173	218	191	190	157	167	193	159	217	138	150	128	164	151	110	165
983	8	16735628	16736196	37	34	24	20	19	29	15	13	18	550	469	499	410	483	524	582	428	461	387	491	359	386	508	368	382	462	421
984	8	16782362	16782762	55	53	50	39	30	36	22	24	34	792	829	961	783	830	807	573	596	697	503	487	453	487	553	563	492	501	499
985	8	16867609	16868008	0	0	0	1	0	1	0	0	0	12	12	5	13	14	10	6	11	9	6	13	12	10	8	12	5	7	6
986	8	17066951	17067350	37	90	64	35	31	42	16	30	37	629	653	1368	810	928	490	445	910	742	608	397	587	426	355	467	344	330	406
987	8	17069593	17069971	3	4	0	1	0	0	0	1	0	31	37	38	32	25	39	16	31	27	9	15	14	14	20	23	25	22	26
988	8	17083316	17083568	0	0	0	0	0	1	0	0	0	17	19	26	29	35	41	27	29	42	6	12	15	21	18	22	28	20	22
989	8	17084630	17085071	4	4	2	5	4	8	2	2	3	162	178	138	172	177	188	182	135	186	79	114	84	123	172	132	165	188	162
990	8	17114897	17115107	29	34	20	25	21	18	23	24	31	608	569	750	446	604	570	422	489	461	311	427	393	406	440	437	416	531	446
991	8	17118306	17118726	210	263	185	172	138	181	153	155	153	2135	2251	2873	2339	2834	2716	1958	2349	2663	2012	1878	2097	2478	2409	2745	2992	2987	2701
992	8	17119642	17119894	14	14	6	9	14	0	10	6	8	407	332	540	254	284	229	224	171	184	287	273	354	336	295	255	224	230	167
993	8	17121095	17121516	40	70	52	50	35	48	26	33	37	620	634	1245	845	729	872	408	561	615	1285	1163	462	564	544	670	544	494	712
994	8	17136036	17136308	34	15	32	19	22	17	25	23	16	392	388	518	478	495	465	395	420	486	352	272	326	446	483	467	427	516	386
995	8	17148416	17148731	17	23	33	25	11	22	18	9	6	794	732	807	672	773	701	849	618	669	555	664	584	605	627	569	600	637	495
996	8	17159547	17159820	3	6	4	4	3	7	4	7	4	95	104	285	132	166	79	53	119	92	198	94	152	153	64	138	115	67	175
997	8	17161270	17161774	126	92	98	67	53	44	56	44	46	1515	1802	2129	1442	1690	1733	1162	1253	1412	1102	1075	1060	1047	1130	1056	1138	1022	870
998	8	17176693	17177050	28	31	16	26	12	23	13	10	12	543	515	653	469	563	580	391	434	370	355	372	325	381	411	442	376	441	375
999	8	17177944	17178363	20	22	13	20	13	14	21	13	25	519	487	504	481	477	466	553	468	551	417	537	414	541	601	571	655	785	731
1000	8	18552179	18552494	39	30	29	12	13	17	19	13	20	972	926	891	489	592	526	480	383	463	481	556	508	424	492	465	509	524	416
1001	8	18566860	18567238	11	6	10	10	4	7	13	4	5	509	582	466	322	362	401	348	284	345	366	390	344	256	333	340	353	356	352
1002	8	18586889	18587288	9	6	6	3	4	4	4	7	3	131	87	102	97	101	110	114	102	108	72	78	65	74	70	91	105	97	91
1003	8	18587825	18588245	125	109	106	95	77	77	82	59	82	3389	3593	3551	3596	3816	3863	3582	3018	3481	2427	2236	2023	2797	2605	3183	2729	2756	2970
1004	8	18606555	18606954	55	66	35	46	17	31	38	29	30	518	519	580	474	547	549	540	478	526	434	519	450	467	510	497	489	517	521
1005	8	18613891	18614164	89	69	64	70	38	62	57	37	45	2865	3064	2490	2430	2758	2726	2635	1935	2207	1663	1730	1546	1577	1763	1794	1667	2123	1819
1006	8	18615641	18615977	13	20	13	10	9	13	10	7	10	125	111	200	176	210	143	116	179	167	76	73	76	61	58	65	78	79	67
1007	8	18626258	18626700	5	7	9	12	6	4	4	3	7	185	157	158	209	184	186	153	161	180	157	216	135	146	126	157	149	109	162
1008	8	18638314	18638587	2	1	2	2	2	1	2	2	0	64	65	61	55	79	73	70	52	61	35	27	43	58	40	51	54	56	40
1009	8	18651486	18651696	43	47	46	19	20	20	19	16	26	149	132	225	144	200	167	114	230	209	80	70	67	89	81	82	103	117	121
1010	8	18659197	18659407	26	19	18	11	18	20	9	8	12	463	502	467	282	286	318	203	173	196	329	391	374	247	278	254	196	211	156
1011	8	18672718	18673138	13	17	5	10	8	5	10	11	8	115	93	124	93	125	102	81	100	123	97	87	74	92	101	115	117	94	105
1012	8	18684382	18684740	85	67	56	59	26	46	50	25	33	870	819	842	592	699	691	576	528	594	552	593	603	489	512	581	578	510	482
1013	8	18719506	18720032	60	79	51	27	26	37	20	29	30	376	405	467	289	319	324	331	356	309	182	169	165	155	150	177	161	185	167
1014	8	18726832	18727273	106	104	82	57	65	68	80	58	52	1843	1869	1542	1150	1107	1285	1403	992	1235	1362	1527	1325	1108	1387	1410	1501	1645	1367
1015	8	18731953	18732521	30	45	30	31	23	29	24	18	18	356	315	549	415	455	442	247	366	319	286	277	318	261	275	290	263	257	232
1016	8	18746342	18746721	41	38	24	24	19	25	22	22	16	404	408	439	258	280	285	233	227	221	196	240	212	137	140	154	140	153	147
1017	8	18780299	18780739	21	23	22	18	15	25	12	15	16	341	377	589	353	422	350	315	342	366	390	305	392	285	271	234	255	298	305
1018	8	18791390	18791643	267	191	180	147	126	148	111	164	135	3338	3276	3555	2309	2677	2696	2515	2296	2346	1861	2104	1948	1651	1784	1813	1822	1728	1550
1019	8	18792313	18792544	42	57	30	38	12	26	32	25	24	464	461	528	438	507	496	487	438	478	392	462	412	429	472	453	450	479	469
1020	8	18819731	18820068	27	29	15	26	11	20	13	10	11	537	502	634	455	549	571	386	428	365	349	364	317	374	407	438	373	438	370
1021	8	18823598	18823892	18	23	34	27	11	22	18	10	6	820	773	861	722	832	740	888	665	724	598	691	626	650	659	613	644	689	540
1022	8	18827751	18828109	11	12	5	6	10	0	7	5	5	368	296	503	231	263	204	204	147	157	262	253	331	314	269	241	201	209	155
1023	8	18831835	18832214	33	15	32	18	22	17	25	23	16	380	376	507	469	477	452	384	415	473	341	263	317	436	471	450	407	499	374
1024	8	18834734	18835175	0	0	0	0	0	1	0	0	0	17	17	26	29	35	41	27	28	42	6	12	14	21	18	21	28	19	20
1025	8	18835726	18835978	32	50	24	23	15	20	16	22	13	1204	1049	1036	711	674	845	705	622	883	627	788	539	487	520	614	650	723	649
1026	8	18839207	18839627	41	54	45	49	39	48	34	48	34	325	399	452	299	326	265	256	366	354	321	247	264	257	213	290	297	233	393
1027	8	18839963	18840340	187	182	195	139	127	151	111	144	173	1159	1170	1863	1444	1680	1454	1069	1401	1487	989	894	1121	1241	1113	1240	1032	898	1078
1028	8	18848008	18848302	307	371	335	285	308	277	232	250	282	1765	1737	2316	1946	2281	2223	1477	1633	1921	1737	1752	1709	2031	2211	2307	2239	2326	2119
1029	8	18934362	18934636	3	9	1	9	6	4	9	5	3	169	184	231	204	225	205	166	182	172	145	153	145	180	237	240	223	240	248
1030	8	18942746	18943103	58	60	27	49	30	39	36	33	36	517	554	525	398	410	430	426	356	401	419	487	423	434	467	406	460	523	445
1031	8	18949106	18949547	363	442	396	340	301	342	358	312	366	2837	2988	3300	2925	3031	2442	2675	3133	3270	2507	2511	2200	3259	3445	3565	3877	4222	3405
1032	8	18951994	18952268	70	69	46	44	46	62	40	51	61	367	359	372	325	360	371	406	398	437	279	327	240	378	456	363	477	474	478
1033	9	4326949	4327201	34	44	28	23	22	29	33	25	29	1130	1311	1055	755	854	1001	862	634	779	482	623	448	496	515	496	574	548	504
1034	9	6620118	6620517	26	35	20	37	22	36	17	23	18	304	447	469	480	505	507	485	408	546	389	357	385	421	440	424	511	542	469
1035	9	6621242	6621537	346	277	235	216	128	183	182	170	152	3960	4141	4036	2577	2879	3265	2575	2275	2848	3207	3480	3417	2989	3370	3419	3864	3795	3109
1036	9	6622322	6622576	33	26	17	17	20	21	20	24	22	191	226	174	138	174	171	141	128	120	137	160	140	142	167	154	134	152	163
1037	9	6623481	6623838	145	147	99	113	83	113	116	104	81	1425	1559	1333	1077	1119	1136	1238	988	1141	1265	1481	1173	1240	1326	1289	1501	1743	1409
1038	9	6627628	6627965	49	70	54	56	48	60	38	31	64	432	530	788	436	482	460	358	475	508	499	359	454	329	399	414	496	447	450
1039	9	6629886	6630328	21	21	27	20	28	22	24	20	20	893	872	870	645	692	702	714	723	806	585	738	496	682	730	772	711	797	750
1040	9	6634130	6634551	20	11	12	17	12	12	23	19	17	131	157	130	118	112	147	120	115	126	105	145	92	112	125	117	150	152	146
1041	9	6656203	6656790	53	34	41	43	24	41	27	31	18	1674	1943	1687	1334	1466	1500	1358	1107	1355	1219	1365	1137	1066	1024	1143	976	967	966
1042	9	6657516	6658104	46	27	30	20	17	31	18	15	12	320	276	380	301	377	350	295	284	296	226	206	198	266	276	295	278	321	311
1043	9	6661290	6661542	3	6	5	6	3	3	4	2	1	118	108	152	123	126	108	84	127	87	103	89	95	92	81	95	79	65	93
1044	9	6678445	6678717	33	46	34	26	21	28	19	15	27	576	627	897	773	824	707	548	829	980	585	523	582	718	758	761	916	903	925
1045	9	6712593	6713056	134	110	82	89	44	72	86	65	57	1788	1807	1474	1125	1343	1486	1478	1028	1257	1333	1728	1262	1238	1352	1146	1264	1352	1490
1046	9	6718168	6718378	2	5	4	4	2	3	3	1	1	69	50	86	63	62	70	65	57	65	45	44	49	58	67	64	74	62	65
1047	9	6731976	6732417	7	8	8	17	6	5	11	8	5	249	234	188	217	263	245	225	200	258	172	185	154	291	370	302	283	442	384
1048	9	6733433	6733686	31	38	33	36	24	38	32	37	35	446	481	543	457	476	570	449	404	423	388	422	331	481	541	541	617	626	589
1049	9	6739882	6740301	121	133	111	107	64	99	68	81	54	2981	3345	3243	2259	2440	2610	2233	1976	1971	2096	2062	1989	2331	2441	2689	2665	2898	2713
1050	9	6757527	6757800	37	51	39	33	30	31	38	36	28	357	346	399	291	359	374	275	313	244	257	289	250	252	251	251	251	211	266
1051	9	6781194	6781552	9	14	12	11	12	12	11	8	14	378	416	771	483	522	436	277	472	481	412	295	405	275	264	304	288	274	287
1052	9	6798726	6799104	1	1	1	0	1	3	0	0	0	15	15	12	13	10	11	12	7	7	9	4	13	13	16	22	20	13	20
1053	9	6801777	6801987	37	48	29	43	25	29	32	22	29	225	277	303	421	507	488	560	421	397	200	175	169	443	486	404	441	528	530
1054	9	6802160	6802516	13	19	21	18	17	18	9	8	14	109	138	283	235	278	208	118	248	184	102	76	111	135	106	127	137	109	125
1055	9	6805087	6805381	37	37	21	34	16	24	25	25	23	475	571	485	488	497	638	463	367	416	384	352	329	455	492	518	441	422	535
1056	9	6824138	6824391	28	20	16	6	16	12	15	12	15	256	300	240	121	115	122	150	111	113	192	259	203	175	152	152	161	176	137
1057	9	6845552	6846036	120	59	75	54	62	66	71	68	66	918	1212	856	661	738	848	884	662	713	858	1146	888	981	1017	971	1200	1397	1127
1058	9	6851236	6851446	24	17	17	14	9	16	12	16	10	265	315	238	241	286	282	306	223	264	187	267	189	266	299	271	350	356	292
1059	9	6894364	6894722	50	40	30	34	26	25	29	29	16	399	510	391	327	350	375	359	295	317	364	403	300	368	334	418	400	404	404
1060	9	6895405	6895616	775	780	592	619	463	557	646	589	560	6185	6206	5440	5718	6326	7297	7283	5598	7029	5304	6322	5298	8924	11263	9808	11731	14921	11904
1061	9	6896303	6896554	381	369	287	272	217	294	268	212	245	2405	2474	2115	1620	1838	1861	1850	1533	1750	1652	1832	1460	1507	1719	1633	1827	2159	1964
1062	9	6900614	6900928	70	67	51	40	33	41	41	37	50	535	566	443	304	343	354	356	258	276	394	427	367	323	276	321	333	382	321
1063	9	6901432	6901958	169	135	117	109	92	108	122	102	83	3411	2938	2771	2213	2364	2723	2929	1948	2278	2114	2194	1992	2298	2253	2303	2368	2935	2300
1064	9	6910193	6910614	8	12	11	10	3	4	5	6	10	155	177	225	153	165	148	113	160	152	151	136	145	114	96	121	122	111	146
1065	9	6911224	6911581	20	12	6	6	7	5	6	5	6	466	474	379	288	380	369	339	222	268	184	277	171	174	206	212	153	228	147
1066	9	6913031	6913430	1	4	7	1	3	3	3	2	3	92	76	178	108	122	63	107	86	130	90	91	132	101	75	71	64	72	76
1067	9	6919465	6919676	6	5	10	7	6	10	8	12	5	202	191	162	158	150	191	172	108	149	123	166	143	168	150	165	136	190	178
1068	9	6927496	6927833	386	337	296	280	212	216	249	220	245	2464	2702	2521	2078	2353	2198	2113	2016	2587	1855	2185	1796	2114	2267	2316	2390	2918	2825
1069	9	6928474	6928935	62	75	68	51	64	44	39	47	43	767	813	786	656	725	757	715	635	758	518	636	543	601	641	665	674	705	710
1070	9	6935824	6936140	28	29	10	14	7	8	3	8	5	249	235	330	249	268	230	239	204	205	197	193	175	235	216	205	218	258	225
1071	9	6938529	6938928	149	147	142	84	85	87	103	116	115	1038	1094	1233	1123	1360	1121	1142	1202	1254	688	678	791	982	1021	1172	1203	1117	1153
1072	9	6940391	6940748	4	2	3	2	1	3	1	0	1	60	64	111	127	116	104	78	83	78	54	43	55	74	62	93	76	73	73
1073	9	6944792	6945024	84	79	71	56	54	57	60	53	47	1155	1120	1021	841	894	874	956	734	952	613	820	581	710	717	700	856	926	941
1074	9	8733407	8733786	61	64	58	36	48	53	52	42	46	317	363	477	322	383	339	241	320	346	273	279	251	265	291	298	301	311	302
1075	9	8748310	8748520	3	2	0	4	5	3	2	1	0	46	60	49	58	44	46	51	31	37	28	66	28	45	48	44	66	73	81
1076	9	8761026	8761320	190	177	117	119	102	95	101	100	76	1828	1697	1804	1200	1340	1204	1393	1098	1187	882	939	927	836	952	952	867	1138	972
1077	9	8777047	8777257	94	60	50	51	41	50	66	58	44	837	769	628	551	623	673	708	498	555	552	707	580	625	733	686	713	982	856
1078	9	8877964	8878279	47	43	31	29	33	32	31	32	26	570	516	576	389	423	458	400	379	336	331	371	320	304	377	381	366	372	366
1079	9	8879286	8879685	69	59	49	43	22	33	32	29	29	983	1029	794	608	669	773	635	511	533	473	647	536	428	524	505	506	586	503
1080	9	8884775	8885258	79	83	61	57	49	63	46	30	52	1225	1199	987	688	748	884	846	637	722	766	1066	801	660	724	704	745	936	702
1081	9	8909032	8909284	200	157	124	108	79	100	84	98	95	2022	2296	2003	1483	1794	1858	1559	1557	1645	1391	1341	1197	1402	1414	1497	1669	1569	1615
1082	9	8910631	8910884	13	6	7	8	9	7	5	10	12	161	207	148	129	137	152	155	106	118	85	115	72	105	116	115	83	137	89
1083	9	8912898	8913191	33	24	31	28	20	20	25	18	21	586	674	636	557	589	537	533	483	439	353	432	376	462	459	477	392	468	405
1084	9	8918841	8919136	117	106	69	80	57	70	74	72	60	756	828	744	659	765	794	804	691	748	513	634	526	626	687	624	668	828	706
1085	9	8936639	8936849	128	143	97	82	93	81	56	65	85	1273	1376	1884	1389	1661	1401	1149	1329	1347	1187	1064	1163	1342	1280	1478	1408	1409	1551
1086	9	8960942	8961467	50	44	43	52	45	40	49	32	36	611	671	543	495	473	659	572	443	477	375	526	346	384	457	432	471	521	437
1087	9	8967520	8967730	7	7	9	6	4	6	1	4	2	98	118	117	87	123	98	75	89	69	87	84	92	74	74	61	49	41	52
1088	9	8969503	8969776	254	228	178	162	123	193	181	168	169	2703	2800	2737	2114	2472	2350	2241	2052	2209	2535	2794	2414	2702	2913	2872	2919	3168	2800
1089	9	8977482	8977818	226	141	177	136	112	142	179	154	134	2739	2960	2287	2131	2279	2378	2471	1852	2194	1656	2077	1590	2188	2414	2098	2339	2809	2092
1090	9	8978001	8978338	257	245	194	218	164	167	144	167	182	1631	1779	2101	1589	1567	1661	1103	1409	1518	1166	1134	1353	1428	1421	1587	1663	1394	1354
1091	9	8979157	8979472	23	18	12	11	13	22	3	9	11	307	307	367	328	450	382	354	368	413	261	256	283	418	372	416	451	418	350
1092	9	8982049	8982259	21	24	20	16	12	21	15	11	20	362	397	534	425	398	333	329	381	395	267	304	238	239	291	341	271	301	269
1093	9	8985156	8985429	1	2	0	0	2	1	1	1	2	20	30	28	21	24	18	14	11	16	12	20	7	9	8	12	15	17	10
1094	9	8990621	8991341	13	13	8	5	6	9	6	10	4	183	233	249	159	166	183	155	141	167	147	131	108	95	85	124	97	96	124
1095	9	9003950	9004203	138	147	127	100	61	80	89	90	89	2017	2057	3102	1782	1889	1393	1614	1737	1787	1528	1394	1538	758	798	872	760	860	786
1096	9	9007427	9007785	57	43	41	32	13	20	24	17	15	758	754	716	401	463	434	428	428	581	416	375	317	146	144	174	163	172	165
1097	9	9016039	9016292	41	43	38	15	7	17	21	16	22	955	1008	1022	343	379	411	391	367	345	523	534	475	144	199	182	160	245	177
1098	9	9021960	9022191	92	89	78	31	13	24	28	31	26	914	1015	1033	397	495	428	424	397	473	464	486	397	174	185	174	202	185	178
1099	9	9023378	9023798	3	5	2	8	2	3	1	6	6	86	101	154	110	144	86	69	137	92	95	82	108	69	63	82	64	55	81
1100	9	9050785	9051100	129	147	131	123	108	107	101	95	116	1822	1593	2006	1226	1363	1304	1369	1574	1471	825	907	822	531	559	584	474	639	610
1101	9	9075035	9075392	14	9	9	7	11	6	12	3	6	148	168	147	123	168	160	151	114	123	83	110	75	84	108	98	106	83	109
1102	9	9077843	9078180	11	17	15	7	3	10	7	5	4	66	65	98	80	74	83	52	61	64	37	37	45	39	40	29	37	33	28
1103	9	9085730	9085940	18	17	14	14	5	7	3	6	4	915	1206	1174	349	431	425	415	339	486	455	527	422	73	98	86	123	123	146
1104	9	9091590	9091800	20	11	21	28	5	17	16	16	12	2169	3358	3471	1577	1867	1675	1163	1217	1894	1639	1414	1321	644	486	715	470	386	620
1105	9	9113303	9113702	19	15	12	14	8	11	8	7	9	507	583	589	262	325	345	339	333	419	340	381	372	303	303	323	455	423	400
1106	9	9121717	9121991	39	31	37	11	18	13	9	15	13	1226	1427	2320	782	967	805	576	750	713	817	699	898	391	398	431	480	474	475
1107	9	9137067	9137403	201	143	133	138	115	132	129	110	92	2354	2141	1858	1303	1249	1519	1771	1163	1310	1675	1836	1578	1697	2018	1731	2203	2545	2132
1108	9	9138033	9138245	436	419	317	349	196	261	315	250	270	8739	9152	9001	4335	4990	5439	4694	4454	4805	5257	5706	5473	4736	5609	5403	5865	6648	5473
1109	9	9143089	9143509	61	35	29	59	30	47	44	41	35	579	617	568	466	506	579	516	457	538	433	536	404	559	670	649	627	747	677
1110	9	9144681	9145059	53	40	38	36	30	38	26	44	32	358	413	453	279	359	367	300	282	334	396	452	400	350	357	335	317	405	395
1111	9	9149535	9149808	10	21	12	8	10	4	6	7	10	542	580	1020	544	724	500	378	616	559	446	352	473	293	306	325	327	266	335
1112	9	9156682	9156913	22	36	35	22	24	36	15	31	20	152	178	344	254	278	182	196	333	298	182	119	173	160	159	192	226	198	237
1113	9	9171239	9171532	34	36	20	25	12	32	26	19	26	364	344	396	392	391	407	371	317	452	285	286	280	420	470	502	471	530	447
1114	9	9174318	9174780	41	41	40	32	38	35	30	32	33	635	625	689	419	506	499	439	425	453	410	500	379	379	411	414	432	475	463
1115	9	9194026	9194447	1045	1023	819	728	645	789	713	713	732	6727	7387	7273	4465	5009	4990	4863	4462	4741	5660	6391	5333	5070	5647	5523	6178	6779	5872
1116	9	9197724	9197955	298	242	217	227	166	187	190	171	158	3347	3239	3026	2645	2861	3041	2895	2650	3009	2324	3032	2476	3018	3564	3465	3907	4463	3775
1117	9	9276095	9276368	10	8	9	5	8	7	9	9	8	374	348	455	361	402	305	239	331	291	209	258	212	206	223	247	255	235	260
1118	9	9277482	9277903	164	166	134	58	56	49	59	54	53	2966	3306	3443	1005	1204	1120	1210	1124	1185	2671	2933	2535	862	954	937	1083	1213	1035
1119	9	9284235	9284760	56	80	62	31	37	52	39	42	37	685	694	1059	624	817	621	560	689	676	503	492	505	529	581	514	575	577	614
1120	9	9290059	9290415	32	35	30	22	16	20	34	18	17	979	893	690	600	662	688	857	582	660	498	628	529	804	658	567	740	845	681
1121	9	9291290	9291690	14	19	14	13	8	17	5	7	17	215	253	329	250	289	270	182	221	240	144	122	122	133	129	149	157	128	219
1122	9	9297907	9298305	267	348	276	209	204	228	168	186	231	2107	2453	4686	2665	3431	2320	1844	3012	2865	2577	1796	2780	2431	1938	2860	2358	1704	2143
1123	9	9299670	9300027	100	98	85	73	39	65	80	84	72	1823	1733	1811	1379	1717	1781	1499	1433	1599	1223	1316	1055	1077	1294	1242	1333	1547	1404
1124	9	9303316	9303631	190	221	210	143	119	124	89	109	150	2771	3151	4721	2918	3423	2617	2211	2819	2523	1981	2063	2143	1938	1895	2030	1839	1906	1985
1125	9	9324170	9324679	331	263	208	168	117	155	139	143	132	2742	2764	2887	2493	2718	2900	2370	2133	3449	1959	1930	1963	2284	2576	2780	3161	2763	2554
1126	9	9337906	9338242	11	14	11	10	8	5	9	7	10	113	94	144	112	94	85	58	108	95	93	69	89	66	71	87	101	77	81
1127	9	9346974	9347500	18	13	11	12	9	12	14	10	15	351	333	348	255	284	326	266	212	225	156	222	181	178	195	169	172	212	154
1128	9	9350998	9351251	365	280	251	133	90	135	256	198	205	5713	6376	5518	2515	2767	2881	4364	3128	3531	3020	3401	3058	1690	1783	1712	3056	3360	2779
1129	9	9356411	9357000	16	25	28	19	13	14	18	10	11	538	530	568	333	389	393	316	289	319	439	474	481	353	325	324	297	336	363
1130	9	22103157	22103683	44	56	50	37	22	35	33	35	38	1498	1523	1704	747	991	1055	881	681	807	791	888	728	576	619	633	599	667	645
1131	10	3676047	3676633	56	38	46	32	26	30	32	24	33	672	735	901	590	687	642	569	593	583	390	382	380	398	475	472	431	498	443
1132	10	3679402	3679802	43	55	30	39	27	33	42	35	27	616	587	473	368	449	472	564	307	350	439	511	372	371	403	379	414	468	411
1133	10	3688015	3688415	59	62	36	28	22	30	34	43	23	1305	1269	1406	811	898	977	904	643	726	737	891	783	700	742	653	876	874	783
1134	10	3703151	3703361	46	43	27	28	27	19	22	23	19	518	505	561	450	522	492	432	455	410	291	307	301	285	328	329	324	344	258
1135	10	3705755	3706154	45	44	42	31	31	33	33	37	23	387	376	471	514	546	523	473	449	469	262	211	230	368	448	408	414	504	435
1136	10	10344572	10344867	54	51	39	44	32	40	45	40	34	330	377	331	290	297	298	279	280	321	267	275	276	302	291	305	327	405	301
1137	10	13959659	13960016	93	103	81	87	75	94	64	102	74	516	535	735	619	603	552	468	476	468	564	502	644	624	608	588	512	544	535
1138	10	13962550	13962950	42	47	56	33	23	21	28	39	35	547	649	912	603	670	503	467	637	567	423	405	451	498	456	558	569	480	522
1139	10	13965258	13965596	26	26	18	13	13	9	8	17	8	376	363	347	218	250	236	212	182	197	201	229	183	191	237	220	190	282	232
1140	10	13966392	13966707	40	52	37	33	24	23	33	43	30	683	689	712	467	433	471	517	381	452	634	590	560	546	526	574	549	585	672
1141	10	13973811	13974169	185	188	143	116	120	136	131	130	126	1077	1113	1433	867	1015	1028	1050	1165	1148	1079	1026	1007	1063	1188	1203	1615	1690	1688
1142	10	13976972	13977286	97	78	65	98	43	72	53	68	58	1031	981	779	783	757	864	795	631	691	858	1107	806	832	911	870	971	1118	1047
1143	10	13980749	13981001	649	629	490	461	357	438	432	343	355	2659	2406	2735	1744	1984	2351	2020	1769	2360	2110	2584	2235	2532	3046	3080	3308	3423	3114
1144	10	13982532	13982868	42	38	46	34	41	44	34	29	31	434	581	473	436	568	501	390	436	471	358	369	330	396	409	417	462	453	519
1145	10	13987326	13987579	52	55	42	29	27	28	38	26	33	441	452	420	433	421	475	484	341	380	542	618	593	679	673	632	716	763	616
1146	10	13988774	13989006	109	76	80	84	63	75	88	90	78	588	614	720	568	598	564	522	558	580	646	645	611	720	711	783	902	975	849
1147	10	13990343	13991010	36	27	37	29	21	18	27	24	21	703	739	817	544	638	679	555	530	541	534	588	546	488	517	460	482	512	384
1148	10	13993717	13993927	5	1	4	3	1	1	5	4	1	137	142	149	85	107	107	104	90	72	88	78	82	91	63	62	80	75	98
1149	10	14011396	14011710	64	74	81	43	39	51	34	48	36	561	644	968	629	733	585	374	619	480	643	562	661	551	400	585	561	487	527
1150	10	14012734	14012988	6	6	8	7	3	8	8	7	3	209	282	208	238	291	264	232	212	242	118	126	128	200	224	193	228	236	207
1151	10	14015568	14015968	54	27	30	31	26	29	39	33	29	543	590	465	276	357	282	339	238	308	382	457	372	350	383	400	459	541	334
1152	10	14023956	14024418	349	420	348	322	222	268	276	247	212	5270	4853	6243	4089	4154	4725	3479	3495	3889	5332	5736	5180	5065	4905	5572	6667	6681	6433
1153	10	14024953	14025480	18	17	17	19	27	22	11	14	28	380	351	354	347	374	321	304	288	300	221	237	205	268	274	319	303	346	353
1154	10	14033060	14033396	22	27	29	11	5	14	11	13	11	640	822	1053	660	816	704	559	713	697	542	549	603	539	444	521	543	532	461
1155	10	14033872	14034166	25	14	25	11	15	12	21	23	14	1122	961	923	932	956	1045	1228	742	890	687	838	751	891	959	811	817	987	843
1156	10	14034981	14035318	25	29	24	14	17	11	14	14	12	189	201	255	153	190	181	158	159	242	173	185	169	113	120	153	124	140	139
1157	10	14035602	14036021	10	8	6	5	5	4	1	1	4	138	155	191	143	142	153	108	119	153	116	106	92	93	99	106	104	117	115
1158	10	14038349	14039072	85	75	88	70	64	95	81	93	78	964	1094	1001	813	706	784	1001	743	919	552	590	522	651	623	689	673	777	717
1159	10	14041751	14042149	14	15	7	7	7	15	8	12	4	189	162	256	225	230	193	120	169	157	129	145	141	138	141	169	138	149	130
1160	10	14044927	14045430	25	47	45	36	26	23	41	42	36	423	353	486	396	390	393	423	377	495	340	390	342	352	328	386	507	478	503
1161	10	14045782	14046391	70	58	50	38	45	52	52	47	49	692	666	550	501	506	585	584	472	536	418	507	370	432	480	421	464	537	490
1162	10	14055199	14055472	91	125	81	72	60	75	60	65	56	671	677	1059	728	918	599	666	838	870	575	496	597	869	743	992	956	920	899
1163	10	14058200	14058473	106	108	95	69	61	59	60	48	70	797	953	1269	954	1143	883	692	1077	900	573	497	569	446	446	551	478	471	506
1164	10	14066357	14066882	32	34	27	26	15	14	20	24	25	472	561	723	427	464	402	363	318	392	322	344	372	329	299	316	300	303	311
1165	10	14069401	14069864	10	12	10	17	7	7	2	7	5	179	230	205	180	180	221	184	174	255	136	127	120	117	139	127	133	142	140
1166	10	14071183	14071665	10	11	9	18	4	6	2	8	5	174	221	189	170	171	195	178	158	239	122	110	107	110	140	125	134	121	142
1167	10	14074790	14075020	100	78	77	58	38	52	61	55	53	1321	1352	1303	915	954	995	932	873	1007	763	789	713	645	681	732	714	761	704
1168	10	14087893	14088313	138	117	95	116	71	84	120	111	81	2916	3294	2623	2181	2300	2470	2395	1822	2474	1947	2135	1702	1604	1874	2003	1947	1955	2129
1169	10	14089066	14089465	23	26	19	26	13	24	19	16	15	646	733	656	514	519	514	612	415	499	403	469	384	414	450	409	434	439	464
1170	10	14089631	14089841	8	3	2	8	5	2	1	4	6	98	87	80	58	74	57	81	49	63	72	75	73	52	51	71	54	46	50
1171	10	14106936	14107356	8	12	3	3	4	3	9	8	8	157	145	134	99	107	125	155	162	165	95	115	108	48	46	75	95	91	76
1172	10	14107870	14108270	61	57	64	28	48	51	46	43	36	552	567	651	484	525	483	465	524	578	445	493	468	479	437	519	548	549	596
1173	10	14108762	14109119	241	208	221	196	142	195	190	201	182	1753	2099	2058	1074	1207	1433	1131	1140	1249	1717	2013	1782	1341	1485	1482	1713	1740	1747
1174	10	14119939	14120149	53	48	42	49	39	31	44	45	31	485	400	483	440	507	560	429	398	500	306	410	356	453	556	501	618	611	593
1175	10	14121810	14122083	211	176	151	184	151	181	184	158	139	1328	1342	1159	965	1017	1125	1073	876	1010	1543	1791	1389	1351	1637	1395	1748	1913	1626
1176	10	14125032	14125347	279	264	211	251	209	233	222	196	254	2292	2214	2674	2450	2892	2692	2548	2451	3059	1760	1976	1916	2741	2987	2667	3003	3479	3014
1177	10	14138816	14139215	351	291	262	241	211	238	247	244	218	3754	3741	3696	2427	2706	2615	2642	2279	2536	3215	3335	2977	2830	2852	3092	2878	2983	2811
1178	10	14140132	14140657	504	436	354	307	277	287	380	335	303	4828	4493	3863	2754	3113	3479	4003	2708	2994	3408	3813	3136	3233	3804	3445	4013	4721	3958
1179	10	14141498	14142045	406	376	299	342	239	293	394	348	242	3559	3549	2871	2366	2439	2590	2828	2162	2623	2892	3105	2693	2860	2963	3048	3117	3660	3315
1180	10	14147706	14148042	265	234	218	222	147	164	147	117	140	4452	4780	5278	4193	4557	4700	3317	3443	3692	3552	3852	3710	4159	4511	4323	4364	4586	4243
1181	10	14179813	14180148	85	73	59	46	37	39	38	44	41	2283	2277	2202	1661	1803	1821	1625	1381	1435	1536	1856	1446	1576	1665	1626	1726	1831	1413
1182	10	14183334	14183649	94	76	58	49	46	47	63	52	59	1148	1160	1055	758	802	997	968	725	823	947	1186	840	781	803	874	904	1169	998
1183	10	14191427	14191637	17	18	10	10	4	1	7	5	3	314	344	356	141	179	163	139	107	149	178	153	175	110	83	138	130	141	104
1184	10	14202021	14202378	12	9	4	8	9	4	8	8	1	264	250	475	283	306	360	206	217	237	277	234	258	291	236	272	262	228	285
1185	10	14203029	14203471	12	14	9	5	7	9	4	6	7	201	241	383	237	280	254	136	189	160	175	145	191	142	121	125	121	103	101
1186	10	14207983	14208486	146	107	95	67	47	71	75	74	54	2100	2085	1734	1456	1618	1469	1519	1206	1197	1342	1385	1353	1141	1179	1157	1136	1291	1021
1187	10	14218825	14219077	582	586	416	415	306	333	387	286	290	3602	3558	3779	2317	2567	3084	2089	2372	2296	2409	2414	2373	2416	2276	2307	2754	2174	2027
1188	10	14219947	14220472	15	12	11	10	8	12	7	6	6	332	315	409	361	449	367	292	306	285	224	219	210	226	183	222	196	197	218
1189	10	14221652	14221862	76	77	65	45	33	46	34	44	27	573	557	540	442	461	516	406	389	445	443	488	406	374	371	405	386	461	456
1190	10	14224186	14224606	49	47	30	32	24	19	27	29	30	1080	1083	1110	878	893	1093	901	793	947	675	693	622	725	751	831	757	737	894
1191	10	14227355	14227691	201	217	213	96	66	95	83	75	103	3325	3507	5374	2356	2765	2287	1646	2348	2288	2015	1790	2142	1930	1635	1984	1761	1701	1584
1192	11	3316481	3316838	153	143	114	83	72	74	70	72	73	2127	2620	3773	1763	2078	1574	991	1610	1363	2202	1547	2189	1593	1380	1725	1310	1103	1365
1193	11	7813028	7813239	104	125	136	100	87	107	69	106	96	1460	1731	4110	2343	2696	1661	1382	2434	2108	1738	1406	1752	1862	1237	1937	1657	1206	1616
1194	11	8929509	8930076	0	1	3	1	1	0	1	1	1	28	34	54	38	30	35	27	38	31	24	26	31	20	9	20	22	26	23
1195	11	8933432	8933790	11	14	19	15	3	11	7	8	13	194	273	411	258	267	210	142	263	201	147	131	149	136	124	130	144	112	128
1196	11	9201058	9201394	15	25	15	16	12	12	5	6	12	303	364	625	405	508	380	254	440	368	176	209	219	121	124	168	151	135	121
1197	11	9213790	9214086	188	201	188	131	117	164	120	133	174	2159	2257	2362	1816	1946	1880	1953	1844	2057	2105	2447	2056	2359	2243	2505	2694	2662	2388
1198	11	9216612	9216906	290	322	302	357	270	325	160	273	222	4015	5457	6969	6183	7516	6636	3176	4708	6739	3884	3083	3343	5313	3991	6097	3941	2638	4966
1199	11	9218502	9218755	4	2	4	9	1	2	9	1	3	197	215	204	155	177	201	154	130	145	104	123	88	97	122	116	118	135	114
1200	11	9219655	9220117	5	6	5	4	1	6	4	2	6	96	112	137	86	106	99	73	82	84	73	60	52	53	63	68	51	64	56
1201	11	9222195	9222511	6	2	4	2	5	2	6	4	4	57	88	92	82	76	87	58	66	76	74	68	67	79	60	98	82	75	86
1202	11	9232734	9233154	192	167	161	122	91	101	94	96	90	1947	2231	2538	1712	1771	1915	1113	1282	1422	1029	980	1203	1292	1189	1432	1198	1073	1045
1203	11	9238512	9238847	20	26	19	19	14	19	18	14	27	384	454	476	383	464	431	265	321	324	319	300	315	283	298	310	352	350	325
1204	11	9239950	9240433	60	53	53	44	37	42	33	40	43	353	346	489	429	432	387	344	380	390	509	405	433	397	392	469	370	321	445
1205	11	9280567	9280861	268	279	240	183	204	219	186	196	208	1869	2516	2136	1585	2004	1759	1486	1592	1760	2580	2478	2284	2088	1852	2107	2250	2030	2348
1206	11	9289439	9289861	129	108	127	70	83	65	100	73	77	2264	2183	2320	1570	1859	1775	1765	1585	1873	1483	1565	1416	1556	1898	1721	1668	2294	1845
1207	11	9292467	9292825	5	8	5	5	3	4	2	3	3	89	102	166	100	144	95	76	91	95	76	43	62	61	53	61	43	68	45
1208	11	9295631	9296008	26	17	26	17	7	19	9	19	20	436	432	557	402	570	540	355	421	446	319	325	371	349	332	427	342	305	340
1209	11	9311301	9311722	5	8	7	8	7	2	7	10	5	83	79	86	64	67	79	80	57	95	60	72	60	94	93	109	106	129	134
1210	11	9319684	9319936	126	118	114	67	58	66	82	78	77	2773	2771	2851	1921	1931	2020	2386	1604	1871	1679	1912	1816	1149	1180	1053	1371	1418	1305
1211	11	9324310	9324604	91	71	72	54	42	53	52	43	50	1122	1152	1223	798	1059	972	848	797	867	822	908	834	951	1097	983	1095	1204	1116
1212	11	9332033	9332473	11	8	9	5	4	6	4	7	7	167	165	136	123	154	127	112	95	108	77	92	72	106	109	119	105	113	76
1213	11	9398367	9398683	0	1	0	0	0	0	0	2	1	16	19	23	6	11	13	9	8	6	2	4	8	1	2	5	5	6	3
1214	11	9445034	9445434	56	49	56	37	35	21	16	29	33	1289	1470	1775	1264	1418	1313	1059	1245	1246	1040	1038	1053	1111	1079	1289	1346	1309	1237
1215	11	9447042	9447441	8	3	4	1	3	3	2	2	3	211	190	162	170	177	184	175	144	148	172	184	117	162	191	209	208	219	197
1216	11	9449662	9449998	746	777	646	524	418	504	379	415	425	4790	5160	7502	4264	5152	4355	3578	4338	4788	3927	3494	4236	3471	3385	3826	3367	2924	3602
1217	11	9459662	9459997	244	303	201	139	110	146	102	139	139	1555	1865	3117	1657	1951	1457	1116	1735	1593	1058	789	1094	728	660	862	599	530	560
1218	11	9492469	9492805	98	86	73	80	71	77	68	60	70	2419	2339	2270	1988	2301	2336	2032	1547	1679	1264	1364	1150	1205	1359	1351	1205	1478	1265
1219	11	9561908	9562118	36	29	31	27	22	18	14	23	12	1095	1000	993	842	967	807	856	693	734	711	658	634	453	482	449	438	545	581
1220	11	9570253	9570569	15	11	27	17	9	11	9	14	20	287	286	437	277	344	275	222	241	245	231	212	240	184	181	232	206	227	212
1221	11	9578632	9579010	2	0	2	1	4	0	1	0	3	39	36	41	41	43	28	32	27	42	37	36	39	41	38	37	49	58	43
1222	11	9586727	9587124	64	61	57	75	39	46	42	40	39	2036	2220	2308	1722	1974	2070	1824	1546	1641	1246	1245	1115	1372	1542	1585	1538	1595	1493
1223	11	9589759	9590116	119	149	126	134	75	103	89	78	94	963	1080	1474	1195	1302	1170	836	1106	981	792	815	900	1037	994	1031	1098	1043	978
1224	11	9668673	9669197	2	5	1	2	6	0	2	4	1	20	16	10	24	26	31	33	23	39	11	12	14	69	55	58	69	53	44
1225	11	9811308	9811707	525	442	381	308	206	260	294	228	236	9484	9603	8304	4859	6187	6357	6415	4456	5236	6168	7028	5885	5631	6262	5984	6065	6363	4985
1226	11	9835891	9836226	55	63	38	34	26	38	23	22	31	312	367	581	319	403	302	231	238	259	396	327	447	496	413	465	295	302	326
1227	11	9839993	9840310	8	16	11	4	10	11	8	6	6	136	149	259	195	226	133	108	241	149	106	123	130	118	114	130	87	67	125
1228	11	9844720	9845077	463	494	458	425	258	294	257	255	293	12741	12359	13477	9162	9738	11567	8033	7441	8181	8364	8715	7280	7035	6623	8156	7553	6781	7826
1229	11	9845834	9846127	2	0	3	2	1	1	5	4	2	67	100	90	102	119	100	83	96	121	70	73	64	81	84	92	82	92	94
1230	11	9851766	9852334	21	21	28	22	11	9	9	13	11	330	336	472	265	317	286	218	249	226	188	224	183	144	157	169	165	144	145
1231	11	9858330	9858583	56	73	56	47	48	46	29	34	49	662	755	917	744	826	799	578	662	684	608	651	579	657	697	706	670	801	699
1232	11	9934624	9934981	19	16	10	18	10	12	15	9	11	444	485	424	358	374	451	310	291	297	242	283	206	298	293	295	262	347	264
1233	11	9936273	9936735	25	44	26	24	36	39	19	21	34	244	246	438	418	468	323	295	424	354	181	167	234	312	282	325	285	308	312
1234	11	9940778	9941260	122	139	102	103	97	103	93	96	81	1897	1606	2258	1738	1914	1547	1511	1329	1300	1278	1155	1480	1434	1324	1264	1270	1378	1269
1235	11	9964083	9964440	40	36	34	28	25	40	25	23	26	597	676	960	877	915	922	581	689	665	622	579	644	739	627	760	689	612	635
1236	11	10007255	10007506	25	46	26	17	21	34	21	19	18	271	267	337	339	366	353	282	287	365	217	232	204	274	265	260	280	365	302
1237	11	10028568	10028821	280	434	321	225	248	273	170	197	271	2762	2579	4913	3145	3512	2576	2377	3324	3086	2669	2225	2685	2517	2332	2713	2726	2435	2823
1238	11	10646977	10647334	279	276	271	181	130	166	140	147	150	4357	4933	4953	3426	3859	3966	3478	3420	3519	3265	3405	3238	3088	3131	3210	3767	4090	3616
1239	11	15379043	15379254	151	182	172	132	124	128	131	121	150	794	865	1150	944	1172	1122	820	874	1014	508	450	510	677	661	687	729	638	637
1240	11	15388403	15388613	8	9	11	6	6	12	7	6	8	183	156	175	117	149	149	115	100	125	121	119	98	139	149	119	117	118	111
1241	11	15404110	15404529	10	7	3	2	7	4	10	8	6	259	281	323	185	187	165	207	231	188	108	145	153	128	119	117	128	167	122
1242	11	15763438	15763753	24	21	22	18	19	24	10	15	13	141	173	266	235	221	194	144	194	186	133	171	150	210	176	187	180	199	222
1243	11	15860362	15860593	125	130	103	122	78	110	97	83	63	1669	1627	1651	1262	1439	1524	1297	1230	1353	1178	1319	1121	1043	1242	1103	1250	1488	1311
1244	11	15861031	15861513	34	55	53	36	51	56	23	31	51	176	247	527	381	515	254	221	523	421	362	186	348	326	229	354	252	183	324
1245	11	15863925	15864156	80	69	56	41	58	47	62	42	40	1246	1385	1303	1087	1178	1142	1134	1066	1113	1332	1439	1289	1255	1332	1337	1624	1683	1516
1246	11	15868655	15869138	181	245	181	195	179	252	161	201	174	2430	2724	3309	2702	3052	2536	2177	2713	2892	2434	2279	2283	3002	3089	3349	3585	3661	3573
1247	11	15870668	15870920	30	19	20	16	17	19	19	17	20	258	325	252	332	374	383	378	283	396	254	319	222	424	471	415	507	619	485
1248	11	15871703	15871998	14	10	8	9	9	9	5	8	9	212	204	225	204	195	219	236	194	160	286	246	237	322	339	370	341	373	352
1249	11	16088490	16088932	16	19	14	15	19	16	14	15	10	401	387	465	442	466	486	440	400	418	364	361	364	549	637	568	652	731	719
1250	11	16101020	16101232	49	43	33	24	21	30	31	19	33	803	805	744	614	685	648	601	562	665	587	547	548	678	683	651	747	732	768
1251	11	16103365	16103829	75	85	81	117	60	82	71	70	61	2797	2834	2704	2194	2493	2832	2006	1965	2308	1580	1784	1654	2232	2233	2625	2628	2721	2699
1252	11	16105351	16105667	22	26	15	25	12	19	26	17	17	481	521	398	291	360	392	358	276	325	309	417	273	272	294	338	355	390	311
1253	11	16109440	16109650	154	159	130	140	175	180	171	124	135	2683	2471	3027	2595	2621	2180	2679	2280	2502	3284	3569	3537	4508	4293	4072	4826	4964	4623
1254	11	16113513	16113912	61	39	22	35	23	42	35	40	22	673	639	605	449	530	572	546	481	715	513	627	472	457	455	504	501	478	564
1255	11	16249878	16250341	2	2	4	7	3	5	2	2	4	163	171	140	119	114	119	114	102	119	119	165	110	108	108	98	114	126	118
1256	11	16381660	16381912	34	52	41	32	49	53	16	42	46	153	186	470	315	408	167	150	372	293	350	199	289	371	228	397	323	186	473
1257	11	16382252	16382483	130	111	98	113	89	107	93	104	82	1121	1283	1045	1045	981	1202	1107	891	1099	964	1127	1042	1884	1841	1860	2022	2343	2082
1258	11	16388328	16388707	30	16	12	26	20	18	17	7	11	493	541	400	384	433	511	407	381	334	314	392	274	347	394	347	398	398	422
1259	11	16391273	16391588	5	7	9	14	3	11	11	7	6	82	82	110	98	101	88	67	94	82	82	81	83	100	92	106	94	96	102
1260	11	16392799	16393031	38	38	23	26	30	27	9	17	21	251	278	473	409	473	366	240	419	427	263	226	273	389	301	370	353	275	338
1261	11	16394758	16395113	2	3	1	6	1	7	1	2	2	62	75	75	69	83	71	58	49	61	61	61	64	46	64	68	73	67	73
1262	11	16400510	16400868	115	96	65	50	45	31	42	38	43	1519	1469	1474	869	1028	953	930	865	943	1451	1727	1539	893	839	915	939	934	979
1263	11	16490689	16490899	635	496	414	449	364	396	485	405	379	6172	6111	4367	4113	4158	4520	5026	3685	4181	5119	5780	4553	5651	6054	6829	7180	8407	7334
1264	11	16493090	16493302	66	50	34	33	32	37	49	28	23	1075	1107	800	778	836	1042	1074	698	811	676	818	681	732	769	727	963	1043	971
1265	11	16520214	16520446	26	35	32	16	41	28	13	31	41	119	136	319	206	247	124	104	262	248	197	122	155	174	130	212	204	129	262
1266	11	16522634	16523158	4	10	6	5	5	8	7	6	14	28	43	44	45	55	71	42	42	49	24	26	16	40	34	60	47	54	64
1267	11	16527055	16527538	40	35	23	27	15	21	18	17	16	594	674	739	551	609	655	561	575	664	462	483	429	630	684	746	677	744	719
1268	11	16531446	16531993	212	230	192	200	169	189	206	201	194	1409	1562	1500	1315	1435	1486	1516	1346	1553	1153	1123	996	1040	1050	1171	1194	1182	1310
1269	11	16532274	16532651	13	13	9	10	5	11	10	13	7	179	144	187	149	160	177	123	114	111	90	85	85	60	61	69	60	72	68
1270	11	16544741	16545035	108	110	93	110	85	87	67	76	69	1296	1537	1942	1568	1717	1704	1175	1436	1593	1158	1194	992	1369	1436	1725	1635	1847	1672
1271	11	16557491	16557742	16	10	12	5	3	6	7	3	6	122	130	138	118	121	105	109	99	104	72	97	81	66	61	60	65	62	64
1272	11	16559204	16559457	53	58	52	55	59	70	40	54	46	564	572	888	742	830	524	572	707	740	380	368	430	445	407	422	458	391	489
1273	11	16561620	16561935	13	7	5	8	4	9	5	3	7	114	125	126	82	116	104	74	78	62	89	75	69	60	51	47	46	46	57
1274	11	16583158	16583726	131	147	108	106	86	102	118	94	91	640	625	807	411	463	399	390	434	413	457	404	508	393	323	362	330	279	315
1275	11	16599165	16599459	30	32	21	23	11	17	25	28	16	331	416	356	435	402	361	425	338	434	277	241	189	286	232	271	240	222	298
1276	11	16603050	16603323	253	194	187	183	148	173	224	186	181	2485	2520	2050	1400	1448	1612	1716	1347	1671	1114	1313	1027	852	907	985	887	1055	947
1277	11	16605141	16605351	48	46	24	31	23	22	33	24	15	428	454	382	272	328	347	302	278	284	248	365	259	238	252	221	271	295	237
1278	11	16652021	16652420	92	98	77	62	46	51	51	63	70	703	798	761	588	614	631	571	573	714	459	431	430	437	414	496	423	411	435
1279	11	16652840	16653218	7	9	14	4	5	11	5	7	9	227	195	237	136	162	133	156	133	164	115	131	116	69	70	48	63	66	51
1280	11	16664988	16665324	13	18	16	4	5	8	9	9	6	373	394	371	256	242	273	249	234	280	182	184	144	108	144	145	132	159	138
1281	11	19501124	19501481	0	0	0	0	0	1	2	2	2	23	33	31	26	25	32	18	26	15	17	15	19	14	25	14	16	19	13
1282	11	19502193	19502633	23	19	16	15	6	14	5	11	6	275	281	234	242	223	249	222	209	201	154	140	133	126	134	147	141	161	136
1283	11	19504289	19504560	1	2	2	1	0	0	0	1	1	103	85	142	104	86	90	74	93	82	38	36	35	41	32	32	54	53	35
1284	11	22955084	22955378	0	0	0	2	2	0	1	1	1	30	44	38	39	33	42	39	31	37	27	21	24	23	8	16	33	30	18
1285	11	22956289	22956792	8	2	3	4	2	4	6	2	4	81	98	95	42	58	58	58	54	61	31	48	20	35	53	40	43	36	34
1286	11	22978271	22978607	79	88	75	48	42	53	30	48	40	416	424	617	512	494	362	429	536	481	283	237	320	197	201	231	205	229	241
1287	11	22986792	22987150	40	27	38	24	15	24	16	13	13	835	741	531	394	388	413	496	352	379	387	432	350	213	245	285	209	269	216
1288	11	22987425	22987825	27	29	14	17	12	16	13	17	11	179	219	207	196	241	222	168	173	212	104	98	75	100	98	125	115	100	146
1289	11	22990324	22990639	10	14	9	5	8	8	5	9	3	379	383	401	247	275	287	273	229	262	218	243	187	171	182	183	212	200	234
1290	11	22991490	22991763	10	21	11	8	10	4	7	7	9	556	594	1034	556	736	509	386	633	574	455	365	481	306	315	340	342	285	345
1291	11	22992956	22993355	69	70	59	47	45	50	42	62	48	474	536	652	441	534	491	433	411	525	519	545	502	473	498	461	477	545	549
1292	11	22995363	22995740	60	35	31	57	30	48	44	41	35	563	614	559	459	509	567	506	458	528	429	522	398	562	659	642	622	739	678
1293	11	22996945	22997176	529	532	405	422	268	368	415	351	365	10948	11274	11603	5841	6742	6931	6183	5952	6440	7070	7367	7249	6823	7879	7744	8524	9584	7896
1294	11	22998003	22998424	201	142	134	136	116	130	129	109	92	2350	2140	1853	1300	1250	1507	1762	1154	1311	1655	1823	1574	1693	2025	1710	2195	2544	2121
1295	11	23001457	23001856	42	32	38	14	19	13	7	16	15	1333	1493	2363	796	991	831	594	743	710	868	759	932	397	385	426	468	469	438
1296	11	23003606	23003963	39	38	34	35	24	35	42	37	26	1713	1543	1508	978	1090	1232	1338	836	1297	1257	1354	1268	1312	1308	1335	1622	1737	1397
1297	11	23005120	23005604	20	11	21	28	5	17	16	16	12	2169	3359	3471	1578	1868	1676	1163	1217	1894	1639	1415	1321	645	486	715	470	386	621
1298	11	23008505	23008904	20	17	15	14	5	7	3	6	4	931	1216	1175	354	443	437	415	338	488	465	535	433	77	100	94	125	125	148
1299	11	23009606	23009816	10	21	11	8	10	4	7	7	9	556	594	1034	556	736	509	386	633	574	455	365	481	306	315	340	342	285	345
1300	11	23010114	23010365	69	71	61	49	45	48	43	67	50	483	546	672	455	553	515	434	428	535	527	550	514	479	502	466	479	547	551
1301	11	23018924	23019407	61	34	29	59	30	47	44	42	36	581	612	571	463	503	582	514	456	542	436	540	404	557	666	649	623	754	680
1302	11	23019821	23020221	529	532	405	422	268	368	415	351	365	10948	11274	11603	5841	6742	6931	6183	5952	6440	7070	7367	7249	6823	7879	7744	8524	9584	7896
1303	11	23020690	23021173	201	142	134	136	116	130	129	109	92	2350	2140	1853	1300	1250	1507	1762	1154	1311	1655	1823	1574	1693	2025	1710	2195	2544	2121
1304	11	23034541	23034942	40	31	38	11	18	13	9	15	13	1246	1443	2325	786	971	814	573	748	715	819	702	902	394	399	435	486	482	482
1305	11	23041938	23042315	39	38	34	35	24	35	42	37	26	1713	1543	1508	978	1090	1232	1338	836	1297	1257	1354	1268	1312	1308	1335	1622	1737	1397
1306	11	23042974	23043374	19	11	21	27	5	14	15	16	12	2115	3276	3351	1521	1777	1610	1129	1169	1837	1544	1337	1263	619	447	681	452	351	599
1307	11	23044184	23044625	18	16	14	14	5	7	3	5	4	925	1212	1174	351	443	435	413	340	485	463	532	432	74	100	95	121	121	144
1308	11	23045497	23045834	28	22	10	20	10	22	22	13	18	570	531	458	424	411	418	478	414	478	243	327	208	203	271	232	246	317	265
1309	11	23052932	23053373	25	36	41	37	13	27	27	22	27	2632	2844	2732	2061	2423	2772	2614	2172	2582	2006	2288	1879	1572	1751	1789	1906	2101	1686
1310	11	23054237	23054636	6	12	10	4	7	4	5	8	5	280	289	277	217	278	223	252	231	222	154	238	171	130	145	129	163	179	192
1311	11	23056187	23056460	3	1	3	8	1	3	2	1	2	260	291	222	159	189	204	150	86	153	189	243	190	170	188	168	169	229	152
1312	11	23057400	23057610	9	8	5	3	4	1	4	1	7	191	215	199	129	160	144	106	129	117	76	104	93	71	62	72	74	74	54
1313	11	24242573	24242805	1	1	2	2	1	1	3	0	0	205	203	197	132	122	152	113	99	121	117	139	88	87	101	114	137	160	120
1314	11	24246247	24246478	6	9	3	7	3	10	4	3	0	99	92	120	97	112	99	97	114	102	53	82	62	66	75	70	87	85	114
1315	11	24258492	24258871	9	8	5	7	6	6	6	7	10	207	208	185	185	236	265	252	202	193	174	229	180	224	224	217	231	272	215
1316	11	24295943	24296404	0	0	0	0	0	0	0	0	0	91	89	89	51	65	43	54	39	44	47	34	28	16	12	9	18	23	32
1317	11	24320061	24320483	5	11	4	4	2	2	2	2	4	139	152	151	99	118	122	97	80	130	101	136	75	66	94	75	82	62	86
1318	11	24321379	24321589	47	47	36	28	17	26	30	21	13	873	880	723	527	578	731	621	533	611	661	761	651	729	800	776	811	956	778
1319	11	24327352	24327750	12	10	6	8	8	2	16	7	9	194	188	183	150	165	191	157	126	144	114	166	116	142	144	148	161	181	160
1320	11	24329400	24329695	29	30	29	11	20	19	23	15	15	260	259	324	230	228	176	236	240	220	186	172	172	150	111	127	141	126	111
1321	11	24329915	24330605	336	387	266	269	210	296	183	231	284	1277	1237	2222	1334	1614	1268	879	1311	1202	1382	1004	1487	1573	1402	1532	1540	1228	1589
1322	11	24335580	24335874	47	49	32	29	28	26	28	24	19	566	497	511	394	399	465	491	310	443	498	558	461	515	533	469	546	566	529
1323	11	24336902	24337153	40	47	39	36	32	34	25	24	28	300	341	357	249	309	266	241	234	226	258	258	240	199	217	218	180	225	208
1324	11	24337730	24338044	18	30	16	11	15	13	17	15	14	286	301	224	167	207	221	199	176	169	181	204	128	167	172	171	194	213	181
1325	11	24340997	24341334	337	330	274	246	201	253	210	249	276	1995	2466	2466	1768	2173	2146	1550	1608	2236	2304	2478	2016	2143	2176	2263	2465	2039	2255
1326	11	24344934	24345501	57	46	56	39	36	36	45	36	42	421	432	364	345	395	431	346	325	346	373	457	352	341	377	421	403	378	366
1327	11	24347010	24347430	207	178	169	156	113	126	158	130	124	1596	1725	1696	1096	1185	1301	1187	1146	1313	1210	1335	1169	1177	1291	1354	1507	1696	1517
1328	11	24349203	24349455	126	107	119	89	82	100	98	90	93	1043	1059	968	735	800	890	885	875	854	702	843	627	627	780	776	878	972	832
1329	11	24404618	24404871	283	252	223	207	152	199	195	230	238	819	1035	861	588	708	781	777	854	1030	619	746	606	553	612	621	911	774	954
1330	11	24406898	24407192	38	21	23	25	16	25	22	15	25	657	702	669	499	517	490	574	418	421	447	546	483	465	465	451	473	533	458
1331	11	24411200	24411473	32	27	14	26	14	14	14	14	6	501	514	618	422	491	469	425	390	402	274	276	226	227	230	215	254	218	230
1332	11	24415497	24415876	449	367	350	293	231	232	324	249	256	4113	3606	2996	2570	2699	2984	3323	2326	2827	2053	2489	2135	2768	3051	2823	3001	3543	3067
1333	11	24417050	24417428	329	282	248	207	184	235	222	247	244	1214	1036	1306	1039	1179	1207	990	1106	1225	937	870	1042	1077	985	1065	1098	968	1050
1334	11	24440491	24440996	17	24	26	19	14	8	14	10	14	137	139	141	124	133	128	144	95	128	162	156	148	134	181	145	173	191	188
1335	11	24450901	24451259	2	0	1	2	1	0	0	1	0	21	28	23	17	29	23	24	8	19	9	14	9	18	9	16	11	5	8
1336	11	24451957	24452189	223	268	210	171	157	171	151	164	172	1355	1553	1990	1369	1544	1455	1097	1275	1403	1027	1019	979	945	919	967	980	877	936
1337	11	24456017	24456248	45	31	23	46	17	33	25	30	26	360	350	337	274	253	278	291	218	256	224	268	190	225	275	243	228	269	255
1338	11	24457189	24457483	17	22	22	12	11	13	5	13	6	215	282	376	249	267	180	177	277	240	187	198	168	158	144	173	148	153	151
1339	11	24458387	24458744	14	11	13	7	8	3	5	4	9	602	560	487	230	277	354	284	219	274	259	334	282	185	219	221	225	262	239
1340	11	24464904	24465155	209	236	193	174	125	143	124	129	125	2403	2394	2445	2204	2372	2418	2341	1910	2281	1892	2089	1709	2064	2265	2545	2183	2553	2365
1341	11	24469871	24470144	1	1	0	1	0	0	0	0	1	12	15	11	6	5	6	7	9	7	14	13	17	9	9	15	10	7	10
1342	11	24568391	24568748	13	4	2	7	5	7	4	10	8	145	143	134	100	113	112	110	98	120	95	106	101	87	71	97	78	89	103
1343	11	24569692	24570175	7	7	4	6	0	3	6	2	4	104	92	122	65	65	57	67	53	75	59	111	78	52	58	66	53	40	44
1344	11	24578127	24578379	13	10	9	9	8	3	26	18	10	217	215	163	124	139	140	162	117	134	101	161	107	110	140	134	119	166	137
1345	11	24625300	24625658	62	59	64	50	54	45	54	49	39	1486	1563	1143	1002	1015	1119	1354	933	1013	683	887	650	855	887	870	958	1187	941
1346	11	24631773	24632047	44	40	28	30	21	32	19	17	23	641	666	635	588	611	597	626	440	426	544	625	504	455	410	453	472	543	480
1347	11	24679923	24680133	12	11	10	14	6	5	5	9	10	434	327	320	335	339	363	377	353	297	157	193	153	172	177	172	175	171	170
1348	11	24703604	24703897	10	7	11	1	3	11	11	4	7	201	190	261	234	245	183	176	168	195	171	162	214	164	155	193	168	187	167
1349	11	24707782	24708013	55	57	48	51	28	52	34	50	43	635	640	620	492	551	518	525	419	451	419	563	442	412	403	348	395	455	436
1350	11	24711578	24711789	168	177	156	113	108	118	94	105	101	1164	1286	1825	1149	1365	1067	836	937	936	910	806	887	739	687	891	752	652	710
1351	11	24764594	24764866	1	1	1	0	0	2	1	0	1	80	111	72	70	81	104	79	51	62	63	73	43	39	44	51	36	29	35
1352	11	24765515	24765976	332	311	274	282	191	230	231	186	222	2529	2605	2801	2670	3114	3085	2592	2277	2886	2239	2404	2217	3090	3356	3389	3721	3896	3563
1353	11	24770486	24770801	626	627	525	506	442	452	442	422	435	9230	11303	10463	8127	9244	9176	7576	8150	10069	9234	8271	8747	7188	7387	10003	10151	8363	10162
1354	11	24771171	24771445	62	85	57	61	53	56	35	41	49	761	905	1940	1127	1622	902	751	1195	1036	1015	718	1136	1410	933	1217	990	683	1075
1355	11	24773411	24773853	50	48	28	26	28	24	30	36	19	336	306	329	229	200	248	200	163	152	211	228	178	170	185	171	170	164	176
1356	11	24780091	24780720	2	3	1	0	2	3	3	0	1	22	17	31	31	44	34	28	41	60	20	26	15	34	51	32	33	44	34
1357	11	24783494	24783726	204	227	166	155	156	177	165	126	136	1802	1853	2365	1953	2392	2092	1762	1827	2104	2129	2075	2153	2491	2653	2654	3204	3598	3180
1358	11	24789083	24789314	90	81	62	62	55	73	51	58	38	1039	1044	917	805	883	874	838	772	868	612	732	628	634	678	654	635	707	716
1359	11	24793993	24794309	55	62	59	39	36	45	34	29	37	687	782	744	483	503	568	459	420	470	413	494	361	377	368	416	418	413	417
1360	11	24795901	24796132	69	91	60	84	57	65	63	53	51	654	768	859	660	719	903	520	658	551	666	763	679	788	940	991	1085	1215	1009
1361	11	24796878	24797109	87	88	96	98	64	67	102	90	58	1774	1660	1495	1301	1490	1423	1853	1329	1510	1471	1714	1459	1797	1801	1716	1978	2315	1826
1362	11	24803377	24803819	220	234	214	150	118	127	131	149	161	1172	1209	1419	850	988	905	805	853	931	1146	1206	1232	987	1009	1010	1095	1136	1168
1363	11	24807802	24808012	63	105	64	77	47	61	44	30	67	577	516	1052	850	929	731	601	795	615	412	327	454	467	404	468	521	421	491
1364	11	24911956	24912230	159	136	93	127	80	87	101	92	101	2173	2132	2249	1773	2084	1993	1953	1724	1924	1742	1934	1867	2506	2579	2521	2598	2768	2409
1365	11	24918730	24919003	36	29	20	26	22	14	28	19	25	540	545	510	426	496	466	478	391	379	381	423	336	376	402	323	419	443	411
1366	11	24919661	24919893	13	5	7	8	4	6	3	7	4	198	227	222	182	209	186	189	197	208	117	139	112	125	156	143	172	149	153
1367	11	24920875	24921085	376	332	295	225	186	173	239	223	184	2373	2335	2391	1631	1733	1865	1389	1460	1643	1414	1554	1384	1047	1005	1121	1053	1145	1000
1368	11	24925153	24925405	16	7	12	7	8	13	10	6	13	261	276	346	301	371	322	258	275	263	94	111	102	76	100	114	95	95	92
1369	11	24994825	24995098	58	41	36	24	20	34	20	25	27	697	842	949	740	780	694	573	641	605	359	385	343	324	321	387	339	296	314
1370	11	25026851	25027187	128	171	111	97	95	119	112	98	80	1389	1364	1572	1426	1605	1435	1234	1223	1320	969	992	897	885	929	924	890	870	896
1371	11	25046090	25046448	158	150	136	99	91	113	72	85	85	829	864	1508	1113	1296	980	664	1043	1067	1021	803	1192	1130	948	1218	1179	893	1049
1372	11	25048288	25048708	464	485	390	316	262	301	287	273	316	4153	4294	4989	2977	3308	3322	2634	2887	3070	2299	2687	2618	2176	2366	2507	2533	2706	2036
1373	11	25050001	25050253	59	71	71	42	28	31	42	45	25	932	1069	843	748	756	937	855	601	679	723	769	538	744	843	883	897	1025	916
1374	11	25077600	25077957	6	6	4	4	1	3	4	4	2	330	333	306	202	247	253	198	196	168	164	196	151	113	109	120	121	150	124
1375	11	25079004	25079297	171	174	129	117	99	92	112	109	97	3748	3663	3099	2081	2200	2739	2339	1743	1987	1810	2348	1790	1413	1597	1566	1824	2118	1791
1376	11	25080383	25080593	15	12	5	3	2	6	8	8	5	138	145	167	112	124	116	113	82	96	98	137	76	85	93	94	104	100	99
1377	11	25081773	25082109	8	3	4	6	5	2	2	2	1	131	110	167	102	114	112	83	79	81	87	100	81	89	85	87	89	81	70
1378	11	25088083	25088315	36	33	15	31	20	22	8	28	14	461	689	603	402	535	548	380	428	452	408	513	348	346	339	362	376	369	434
1379	11	25093200	25093515	24	25	19	11	9	13	20	9	14	757	653	813	405	532	508	431	411	429	431	403	475	330	295	314	364	274	269
1380	11	25094251	25094544	13	8	7	4	5	7	9	2	3	158	157	157	150	140	235	160	109	106	116	134	80	130	119	113	132	105	121
1381	11	25095351	25095688	10	5	2	2	3	2	2	4	4	80	92	109	94	118	104	85	91	95	47	64	58	65	66	54	72	81	77
1382	11	25096410	25096789	0	2	2	0	0	0	0	1	2	21	25	46	20	26	15	17	40	22	26	21	36	16	26	22	38	34	36
1383	11	25112195	25112594	4	6	1	4	3	1	0	5	2	31	36	47	33	53	47	41	40	26	27	25	22	16	28	35	35	28	26
1384	11	25123162	25123478	55	56	50	25	19	25	20	22	20	646	556	804	475	446	440	355	274	338	293	320	344	378	355	357	285	244	218
1385	11	25124685	25124915	180	155	128	132	92	91	120	112	114	4249	4121	3260	2440	2852	2774	3705	2225	2663	2570	3008	2504	2493	2661	2612	2904	3353	3037
1386	11	25126413	25126981	0	0	0	0	2	1	0	1	0	45	41	55	24	33	43	20	26	24	19	26	18	17	18	13	24	26	24
1387	11	25127952	25128438	246	250	203	139	121	147	105	105	135	3354	3657	5837	3879	4489	4008	2752	3754	3601	2679	2385	3162	2306	2154	2407	2339	1889	2297
1388	11	25136873	25137272	17	26	16	27	16	20	18	21	21	314	313	329	340	408	380	350	317	339	272	288	267	422	498	485	460	582	463
1389	11	25138011	25138368	5	5	6	4	4	4	4	6	2	73	73	66	59	59	57	70	48	56	55	71	46	74	55	75	56	81	68
1390	11	25140092	25140345	221	173	140	156	104	123	131	121	103	3182	3630	3192	2549	2806	2815	2967	2191	2517	2173	2689	2139	2293	2769	2539	2903	3392	2249
1391	11	25142120	25142436	67	58	34	26	19	20	28	29	20	555	587	512	211	221	217	221	213	200	225	282	233	101	139	125	119	122	142
1392	11	25142874	25143211	60	70	62	27	42	59	23	33	56	663	700	1305	926	1109	678	663	993	814	674	560	694	735	555	731	702	612	803
1393	11	25143591	25143843	733	703	549	579	461	551	621	593	478	8973	7636	6667	5700	5761	6475	6752	4524	5185	6163	6593	6122	7702	8820	8549	8274	10489	8669
1394	11	25144983	25145193	26	15	13	11	9	12	6	12	12	137	146	249	135	160	123	130	171	140	136	96	134	133	115	150	170	119	148
1395	11	25145807	25146185	19	20	15	13	11	18	13	19	16	444	413	490	261	384	352	262	288	252	330	313	311	328	386	385	359	448	431
1396	11	25147620	25147914	68	68	68	43	42	50	43	43	61	556	627	551	401	506	549	453	402	433	380	482	403	463	562	561	585	651	541
1397	11	26322692	26323092	139	149	123	134	86	106	119	104	96	3384	3713	3323	2735	2961	3275	3008	2291	2535	2535	2586	2174	2709	3203	3026	3285	3390	3267
1398	11	26324351	26324561	18	19	10	24	11	19	28	22	17	499	536	443	372	461	523	494	362	383	384	454	369	552	555	554	612	659	512
1399	11	26328437	26328647	39	21	15	12	10	6	12	10	12	619	807	552	220	272	317	293	225	248	435	593	410	193	156	186	197	214	197
1400	11	26331336	26331588	31	28	26	33	34	31	22	36	23	454	431	455	281	329	343	368	264	306	492	550	499	487	488	539	539	621	580
1401	11	26332969	26333222	67	63	44	83	57	70	92	68	80	1224	1191	1276	1046	1095	1051	1088	1004	921	1389	1540	1442	1658	1674	1779	1794	1927	1864
1402	11	26335947	26336240	20	31	16	20	6	25	11	19	19	134	157	205	166	167	147	123	176	224	129	114	126	125	163	152	175	119	161
1403	11	26338273	26338715	19	14	11	18	15	23	18	12	8	639	665	523	485	486	551	497	354	427	361	495	383	413	457	413	405	461	410
1404	11	26348872	26349228	175	142	130	101	112	109	124	139	93	1333	1143	1168	1147	1147	934	1164	961	906	1166	1293	1131	1352	1268	1342	1448	1510	1388
1405	11	26374326	26374621	36	29	29	17	12	29	36	30	35	442	487	364	287	309	305	309	254	277	278	326	301	273	310	284	383	364	287
1406	11	26384475	26384685	73	76	63	63	38	51	25	33	39	652	695	966	797	866	716	578	655	588	416	429	402	438	393	462	380	356	369
1407	11	26386778	26387030	197	225	170	143	95	123	100	100	91	2293	2456	2728	2256	2578	2555	2069	1961	1694	2084	1979	2021	2095	2103	2326	2143	2058	2144
1408	11	26387400	26387841	21	17	13	5	11	10	9	10	12	162	152	143	108	120	119	139	99	125	83	80	75	69	79	64	67	69	66
1409	11	26391745	26392165	30	28	30	30	21	22	32	29	34	462	563	387	363	379	446	364	354	361	309	350	278	279	310	371	314	401	310
1410	11	26394627	26394922	24	51	53	31	25	21	16	18	16	481	488	695	463	452	411	304	423	364	376	347	320	256	245	295	244	262	252
1411	11	26397287	26397686	37	43	42	27	26	32	22	21	30	286	333	456	304	347	311	206	298	260	169	216	199	212	214	258	191	264	215
1412	12	2278291	2278501	15	11	11	8	3	12	10	4	7	149	169	148	131	126	155	108	94	91	93	121	89	105	127	108	131	135	117
1413	12	3133551	3133867	23	14	18	15	11	10	5	10	9	200	234	320	148	195	144	147	147	121	142	143	160	91	87	118	107	106	92
1414	12	3141684	3142103	311	284	266	248	185	226	201	163	194	1880	2042	2200	1399	1427	1620	1314	1499	1482	1443	1553	1455	1446	1454	1573	1681	1772	1475
1415	12	3143439	3143774	65	73	53	64	43	45	53	48	47	667	753	691	641	630	770	669	610	672	424	440	427	584	715	714	690	798	749
1416	12	7555077	7555519	29	24	22	17	14	25	23	32	12	536	707	438	497	565	660	469	505	473	299	369	259	449	452	450	483	532	472
1417	12	7558821	7559095	43	51	41	35	32	33	13	16	23	399	429	677	504	552	471	350	539	549	405	336	450	486	446	504	530	387	480
1418	12	8090127	8090442	12	18	8	15	7	9	6	12	6	241	217	228	138	137	163	176	134	155	181	222	151	128	141	163	120	152	128
1419	12	8107521	8107773	51	46	30	34	32	27	22	25	12	736	761	644	522	607	672	589	487	523	364	465	411	470	527	515	499	571	515
1420	12	8128913	8129166	90	77	63	72	53	52	52	49	44	1100	1081	1063	826	975	989	840	739	699	841	919	903	855	884	871	849	868	788
1421	12	8153987	8154239	44	76	56	44	61	89	28	52	66	389	411	939	632	755	407	421	775	608	883	577	778	821	605	838	754	636	952
1422	12	8242427	8242869	8	10	9	16	2	4	10	6	6	210	248	209	234	241	241	191	178	173	151	133	137	186	237	217	225	266	196
1423	12	9185695	9186032	36	45	42	38	28	45	19	29	30	579	780	723	613	621	551	493	613	589	571	571	542	609	478	600	630	602	634
1424	12	9190140	9190371	2	5	6	7	4	4	9	14	7	185	166	156	166	167	129	248	162	171	117	121	132	200	230	194	196	235	199
1425	12	9202210	9202420	21	37	28	30	15	14	12	19	17	412	416	630	360	346	372	292	270	318	389	354	332	596	601	636	598	644	632
1426	12	10224716	10224926	4	5	5	5	4	8	6	8	7	157	161	205	160	166	153	140	138	172	105	119	99	113	148	116	142	150	149
1427	12	10228610	10228840	33	37	42	23	21	31	11	16	26	490	547	1241	574	797	494	345	601	508	499	253	440	463	319	507	408	265	438
1428	12	10269618	10269975	25	44	37	24	26	40	16	29	26	313	338	598	389	436	328	301	362	440	414	266	391	356	298	337	332	274	370
1429	12	10280644	10281022	196	137	137	154	112	131	152	138	107	1330	1207	1045	1145	1189	1199	1310	978	1209	1081	1308	983	1209	1254	1312	1364	1568	1310
1430	12	13957433	13957643	56	81	82	83	62	77	72	90	72	492	554	574	559	637	526	593	600	794	536	436	454	704	779	813	720	1041	864
1431	12	13959657	13959950	109	128	115	81	87	82	128	94	70	922	694	840	594	622	630	693	475	555	779	806	741	855	804	739	850	990	860
1432	12	13963768	13964039	62	39	38	41	52	49	58	42	35	618	479	775	640	680	612	531	543	534	414	426	477	772	618	708	642	631	665
1433	12	14066667	14067045	5	3	7	2	2	1	3	1	1	170	183	194	157	141	170	132	103	115	147	158	125	130	124	127	158	176	147
1434	12	14069628	14069838	148	195	174	145	141	175	76	124	129	1071	1393	2053	1535	1892	1422	1140	1631	1522	1358	1081	1250	1149	918	1228	1110	886	1326
1435	12	14158680	14159016	27	31	31	17	26	29	31	23	25	221	257	262	182	238	195	195	158	201	162	206	159	140	152	147	169	184	149
1436	12	14164805	14165037	5	6	4	6	7	5	4	5	6	190	232	202	220	246	250	160	154	203	115	121	120	128	155	114	143	137	155
1437	12	14165705	14165936	10	5	8	4	5	3	4	5	6	154	164	142	104	122	157	156	111	140	144	163	133	143	180	145	185	219	146
1438	12	14177996	14178353	533	552	428	430	388	466	325	342	364	1792	1655	2159	1534	1801	1591	1495	1731	1835	1099	1293	1184	1185	1150	1331	1029	1042	1040
1439	12	14404019	14404250	61	57	49	39	36	44	35	58	44	174	187	260	159	187	137	151	219	189	119	120	134	139	133	140	153	131	145
1440	12	14546785	14547079	53	50	41	41	36	45	44	39	29	509	497	454	384	394	388	377	307	384	315	342	333	293	332	267	293	304	252
1441	12	14576338	14576632	73	66	71	50	50	66	64	66	58	350	338	380	274	318	278	277	310	335	200	260	223	255	243	244	277	241	243
1442	12	14599291	14599585	76	64	57	56	45	66	64	48	46	1628	1713	1516	1257	1263	1333	1440	1076	1413	948	1339	985	867	988	907	1025	1168	795
1443	12	14607488	14607698	21	41	34	10	11	17	8	10	28	254	319	846	293	391	213	181	395	317	304	159	300	87	80	97	79	77	93
1444	12	14630948	14631515	45	47	52	47	35	45	40	45	34	554	492	488	416	454	448	500	395	451	398	476	393	507	494	458	501	514	561
1445	12	14666318	14666634	81	64	60	32	37	50	31	48	27	398	429	509	158	212	214	161	167	197	342	297	394	171	148	174	126	137	128
1446	12	14687095	14687306	77	60	56	47	54	50	58	43	51	764	721	619	568	547	614	717	569	592	322	425	315	337	426	400	352	451	392
1447	12	14699955	14700313	8	11	8	12	4	2	5	5	2	80	92	123	88	94	83	58	76	80	55	58	51	51	73	57	58	57	49
1448	12	14701699	14701972	335	317	297	250	220	272	223	208	224	2040	2067	2684	1623	1864	1604	1453	1841	1617	1414	1540	1499	1236	1228	1264	1179	1158	1053
1449	12	14825859	14826090	58	54	32	37	29	29	45	43	31	583	547	492	422	450	505	510	399	479	369	478	340	359	432	452	392	483	475
1450	12	14930867	14931077	93	118	108	91	58	72	88	80	83	1455	1613	1933	1306	1380	1224	1117	1239	1268	1202	1208	1253	1089	969	1200	1180	1283	1256
1451	12	14938271	14938650	7	7	9	6	9	6	8	4	8	269	255	238	204	194	221	198	136	195	121	185	123	116	146	127	126	131	99
1452	12	14943504	14943734	4	6	6	4	1	4	4	3	2	183	159	189	137	145	173	132	114	134	86	134	76	95	82	94	83	107	79
1453	12	14944169	14944547	12	4	3	4	4	4	2	3	0	172	167	152	120	149	144	126	113	128	122	135	94	124	115	116	148	180	152
1454	12	15140948	15141506	13	7	8	4	2	4	5	7	4	195	223	223	167	199	217	126	157	171	133	173	151	168	133	142	152	157	167
1455	12	15158561	15158812	1	4	2	2	1	2	0	0	1	42	39	40	35	38	41	50	33	46	30	21	23	32	45	48	38	48	54
1456	12	15161001	15161211	43	42	39	26	21	22	20	21	16	617	596	516	376	429	403	452	336	269	348	369	283	325	369	312	384	439	331
1457	12	15164525	15164882	59	42	41	31	35	35	35	43	46	749	776	863	630	698	679	608	594	682	467	534	422	490	491	457	484	605	489
1458	12	15171666	15171981	26	35	25	29	33	25	28	26	27	407	350	350	280	355	370	310	328	300	225	243	221	229	276	286	292	332	276
1459	12	15176130	15176425	46	42	34	21	28	28	18	25	25	456	406	392	272	299	334	284	266	312	272	330	302	215	246	246	264	264	236
1460	12	15177769	15177979	7	11	2	4	4	11	2	0	5	165	194	255	143	172	164	133	136	141	103	106	119	86	92	111	86	88	94
1461	12	15179009	15179219	126	131	106	76	67	101	68	86	60	1093	1116	1214	676	808	765	810	755	751	1145	1186	1213	884	803	847	785	992	872
1462	12	15187039	15187459	116	114	122	95	64	94	90	65	74	1966	2062	2026	1414	1520	1624	1463	1368	1337	1440	1569	1326	1389	1575	1588	1643	1976	1580
1463	12	15206799	15207093	8	3	6	5	2	8	5	4	2	172	160	162	168	199	190	133	138	135	80	119	97	143	133	134	137	143	126
1464	12	15214184	15214583	134	124	111	70	53	83	51	78	73	984	1079	1269	875	981	899	897	855	877	910	986	918	911	1043	999	972	1061	942
1465	12	15218074	15218451	83	84	61	59	40	56	41	48	36	1973	2778	3439	2006	2418	1997	1386	1899	1772	1455	1390	1642	1501	1245	1431	1189	1005	1037
1466	12	15220897	15221107	173	216	172	145	148	175	122	127	145	1779	1724	2437	1803	2177	1879	1571	1971	1992	1106	1144	1194	1231	1282	1404	1401	1363	1424
1467	12	15239678	15240035	2	1	0	5	1	1	2	3	1	55	80	50	60	64	78	61	41	71	30	33	21	46	38	39	37	40	33
1468	12	15246020	15246480	50	58	36	32	23	31	41	25	26	781	801	861	554	543	670	466	435	407	397	512	450	371	392	436	384	434	340
1469	12	15259483	15260008	19	25	17	11	15	6	13	14	9	393	396	341	298	299	305	223	222	247	261	232	245	225	233	220	205	268	232
1470	12	15283727	15284106	145	112	91	107	99	103	104	98	84	873	996	1058	708	817	790	690	679	752	695	772	667	535	562	565	581	578	618
1471	12	15288101	15288584	211	162	139	146	106	105	144	140	102	1865	2047	1798	1219	1171	1329	1475	1142	1360	1691	1998	1785	1402	1550	1629	1664	1702	1574
1472	12	15309075	15309432	2	6	4	4	0	2	6	3	2	50	63	70	57	82	77	54	57	67	58	35	54	48	59	67	49	49	67
1473	12	15312449	15312953	301	318	243	210	172	169	172	197	177	3606	3331	3537	2436	2642	2603	2427	2191	2128	2380	2752	2254	1475	1436	1524	1253	1346	1284
1474	12	15318068	15318279	177	178	135	124	100	117	139	98	98	1957	2106	1956	1525	1579	1925	1654	1314	1509	1036	1214	908	940	1137	1148	1077	1361	1111
1475	12	15323789	15324167	4	5	2	2	3	3	2	1	1	97	102	109	72	64	85	57	64	48	51	53	42	24	22	24	31	23	28
1476	12	15404428	15404743	75	85	73	64	40	61	45	35	28	1533	1612	1680	1134	1155	1315	1017	921	837	886	1045	833	634	705	691	684	679	731
1477	12	15414857	15415256	40	46	40	50	42	40	41	53	34	311	347	374	251	278	316	219	234	262	394	332	397	325	299	364	397	361	322
1478	12	15438965	15439384	138	123	101	85	92	76	93	86	78	2115	1824	1518	1234	1248	1372	1400	945	1069	1346	1757	1231	891	878	866	727	893	797
1479	12	15457744	15458227	16	10	10	7	5	5	10	10	4	422	443	363	211	248	256	248	185	205	274	295	240	302	299	312	339	429	362
1480	12	15533589	15533905	127	123	77	107	95	86	116	90	89	1518	1724	1493	1107	1212	1288	1034	814	1022	599	781	586	553	612	616	628	706	528
1481	12	15538393	15538666	211	216	167	172	142	142	167	143	134	2003	2063	2017	1376	1440	1462	1397	1284	1257	1569	1653	1340	1129	1246	1317	1318	1534	1248
1482	12	15543626	15544087	15	16	15	21	10	10	14	7	10	293	306	291	210	263	273	272	242	218	236	213	202	245	249	224	258	286	266
1483	12	15558882	15559303	89	83	55	85	50	76	48	55	66	1654	2163	2052	1287	1480	1434	1429	1163	1441	1342	1247	1198	1272	1082	1320	1234	1048	1448
1484	12	15561284	15561716	2	0	0	2	0	1	2	3	0	31	39	30	17	20	25	22	17	19	17	15	12	21	12	23	8	17	20
1485	12	15564908	15565224	13	19	13	5	2	9	4	15	7	348	360	325	197	168	195	229	191	244	199	207	186	89	96	92	153	163	132
1486	12	15568353	15568563	4	4	3	1	3	3	0	1	3	86	119	146	82	61	60	54	107	84	42	28	36	22	21	21	41	36	32
1487	12	15599805	15600237	40	26	34	39	27	31	28	29	24	418	429	294	318	279	354	379	316	329	215	282	215	202	215	238	225	242	209
1488	12	15602238	15602637	6	2	2	2	0	1	3	1	0	136	116	157	59	76	99	103	102	83	63	62	82	44	45	48	47	59	63
1489	12	15617453	15617893	2	1	2	1	2	2	1	1	2	41	40	38	32	45	38	35	25	50	24	19	22	29	39	39	45	49	53
1490	12	15620166	15620459	10	13	14	10	11	4	14	12	11	794	879	1095	551	579	636	617	508	581	551	499	474	500	547	596	715	786	641
1491	12	15623226	15623520	211	196	194	240	158	193	147	155	141	2469	2845	2403	1960	2240	2408	1886	2095	2422	1368	1682	1328	1520	1681	1723	1850	1971	1968
1492	12	15624277	15624635	14	12	18	14	10	12	12	10	11	632	646	821	468	541	457	396	396	454	537	451	430	329	328	315	275	350	340
1493	12	15664598	15665103	0	2	1	0	0	0	0	0	2	91	108	97	28	32	38	21	28	25	43	45	44	8	17	17	14	12	19
1494	12	15667956	15668356	14	12	11	8	6	3	3	11	11	650	686	676	355	359	340	319	281	330	418	416	350	232	247	260	239	276	231
1495	12	16207947	16208431	158	138	116	123	117	132	146	127	91	1442	1523	1372	1648	1849	1937	1758	1571	2067	867	993	921	1412	1559	1656	1972	2091	1656
1496	12	16211508	16212076	2	1	2	1	2	0	2	1	2	34	40	50	32	43	29	23	33	23	11	29	25	16	10	9	9	15	7
1497	12	16258036	16258477	21	24	22	16	7	11	10	11	16	441	477	602	333	314	298	245	347	289	326	290	274	208	206	179	194	199	163
1498	12	16259057	16259331	89	101	62	72	62	68	97	55	67	2329	2061	1898	1320	1307	1496	1781	1316	1451	1213	1444	1144	1029	1179	1019	1057	1298	1049
1499	12	16260920	16261172	0	0	1	2	0	0	0	0	0	39	32	28	17	24	32	25	11	17	19	19	23	25	20	21	11	11	16
1500	12	16280439	16280670	299	226	246	176	161	170	211	193	166	5095	5607	5627	4054	3998	4691	5060	4147	4443	3437	3474	3175	3354	2967	3762	3404	3870	3688
1501	12	16284196	16284450	87	77	53	63	69	89	68	82	72	767	841	964	758	863	675	686	917	752	508	531	466	471	431	518	463	537	465
1502	12	16285241	16285472	20	24	20	13	13	17	8	13	25	147	131	186	138	160	128	138	131	155	95	110	103	115	118	111	110	115	87
1503	12	16288883	16289240	11	8	4	7	5	6	5	6	4	129	109	120	78	109	98	68	72	79	86	73	70	74	51	57	65	63	60
1504	12	16310094	16310577	11	9	7	4	8	5	5	4	2	151	136	147	126	150	137	123	102	114	153	159	100	148	162	171	143	176	147
1505	12	16315250	16315629	8	3	6	2	2	3	1	3	3	135	155	104	132	136	129	157	96	117	101	114	85	68	92	99	96	78	84
1506	12	16319545	16319944	179	253	222	123	183	168	140	166	182	1196	1243	2160	1303	1620	947	1045	1775	1449	1701	1213	1516	1336	1071	1363	1240	1185	1584
1507	12	16323535	16323935	56	67	61	54	36	52	45	43	61	527	484	803	504	582	508	458	575	522	335	341	396	306	310	317	340	359	335
1508	12	16344560	16344770	82	147	98	95	87	117	76	83	90	939	884	1053	694	785	715	620	875	775	755	737	688	705	727	739	787	846	832
1509	12	18022874	18023253	34	28	19	20	15	13	15	24	16	329	327	372	312	323	290	310	304	345	263	289	214	293	249	259	307	295	273
1510	12	18038930	18039330	44	45	40	30	21	36	32	13	30	712	822	828	416	448	466	444	359	343	611	587	473	299	304	339	313	355	360
1511	12	18040308	18040687	13	26	15	10	11	15	9	8	9	251	335	396	288	336	252	234	371	293	298	245	278	222	199	245	265	263	290
1512	12	18041540	18041897	42	44	45	37	16	25	24	19	16	1051	1268	1072	661	870	997	781	631	675	619	711	672	466	513	487	549	553	598
1513	12	18049074	18049368	5	15	3	2	8	5	4	5	6	97	103	126	114	115	105	101	130	90	66	71	57	69	83	81	73	86	91
1514	12	18054502	18054776	19	21	20	27	18	18	27	20	16	294	254	212	144	144	180	190	110	159	213	275	191	208	232	202	219	241	188
1515	12	18066448	18066721	4	3	0	1	4	4	1	1	4	111	108	133	59	83	67	52	54	44	56	38	37	22	29	22	29	34	24
1516	12	18069744	18070017	12	12	8	11	4	10	9	6	13	165	199	404	295	374	235	138	306	243	224	97	193	210	175	250	219	163	233
1517	12	18076794	18077067	2	4	3	3	5	3	1	0	2	28	33	59	39	42	37	22	31	28	35	17	17	36	21	25	10	23	19
1518	12	18086634	18087097	18	16	10	10	13	17	22	19	12	174	185	109	125	116	121	135	78	131	84	107	80	66	95	100	93	109	82
1519	12	18087661	18088062	18	11	14	16	7	17	9	10	4	135	156	188	139	152	152	85	117	114	96	113	105	72	76	112	68	77	78
1520	12	18101925	18102429	115	99	98	67	53	80	58	76	61	1520	1575	1568	1061	1172	1105	1073	1036	950	1356	1446	1147	1053	1067	1086	1205	1212	1149
1521	12	18176502	18177006	24	28	16	18	13	14	15	13	10	263	252	263	161	165	175	151	153	139	139	167	130	95	89	96	85	128	80
1522	12	18177795	18178215	268	245	204	191	125	214	189	156	170	2372	2356	1973	1722	1887	2078	1835	1564	1543	1651	1796	1581	1355	1536	1540	1399	1587	1464
1523	12	18179340	18179717	24	14	14	22	12	14	13	10	11	152	168	154	151	140	171	132	140	129	105	108	91	93	101	115	100	107	107
1524	12	18205588	18205820	73	59	35	31	26	34	31	31	30	1557	1518	1246	801	821	904	967	670	837	936	1098	803	518	648	605	682	785	695
1525	12	18210336	18210861	15	6	6	9	4	6	10	6	5	157	133	130	92	98	114	141	115	115	80	115	74	51	59	61	76	87	75
1526	12	18264926	18265451	11	13	18	9	5	7	8	3	7	330	354	286	169	208	238	230	148	190	162	149	142	88	98	83	97	148	114
1527	12	18274803	18275160	98	91	66	48	39	52	61	44	45	1419	1442	1276	842	952	975	1118	769	854	834	949	774	525	589	616	657	712	600
1528	12	18276793	18277066	9	7	7	4	3	2	6	6	6	214	235	269	118	145	141	146	159	144	110	132	129	57	66	55	65	71	66
1529	12	18279178	18279430	166	138	104	135	108	120	191	131	101	1772	1748	1346	1348	1394	1602	1839	1244	1625	1205	1416	1202	1787	2061	1982	2154	2607	2105
1530	12	18280334	18280670	2	0	6	3	2	3	0	4	1	31	40	52	43	34	47	35	49	37	31	21	18	37	39	33	33	23	41
1531	12	18281770	18282191	20	53	44	25	35	29	20	28	47	225	255	881	742	899	345	250	803	601	497	196	563	617	371	675	401	216	529
1532	12	18286908	18287286	160	129	112	109	77	82	78	64	71	2143	2335	2874	1642	1630	1823	1720	1429	1443	2069	2015	2064	1770	1972	1918	2168	2328	2218
1533	12	18289931	18290434	23	36	13	29	20	21	23	30	26	357	345	453	496	572	548	519	463	471	209	249	261	458	508	533	475	522	486
1534	12	18292629	18292944	56	49	45	47	44	50	38	36	30	880	939	1044	829	1107	975	780	848	773	556	598	588	675	640	666	678	655	652
1535	12	18295545	18295881	163	218	214	173	148	139	125	154	166	1459	1425	2277	1736	1969	1604	1432	1736	1720	1258	1173	1277	1594	1594	1625	1815	2100	1847
1536	12	18298137	18298537	15	8	15	22	9	9	9	14	16	88	120	151	104	133	109	87	91	110	83	71	58	108	114	125	116	81	93
1537	12	18621568	18621967	1	1	0	0	1	0	1	1	0	30	24	32	19	32	33	17	27	26	11	14	21	7	20	12	17	14	20
1538	12	18622533	18623037	19	23	10	8	8	10	11	5	6	195	221	184	159	166	184	173	151	160	104	144	123	111	135	120	130	148	125
1539	12	18625630	18625967	7	6	5	4	5	2	1	9	2	152	153	228	111	133	131	104	119	143	91	110	113	82	76	79	66	99	100
1540	12	18667694	18668031	6	12	8	10	11	6	2	6	3	64	53	108	112	97	56	52	72	74	36	33	39	47	38	70	46	45	46
1541	12	18684605	18685068	25	26	18	19	11	13	27	25	13	346	236	212	191	169	240	239	181	175	157	180	125	151	142	150	143	164	131
1542	12	18688527	18688885	302	338	249	191	125	184	261	276	277	5244	5239	5535	3252	3847	3385	4048	3420	3635	3366	3496	3185	3584	3700	3518	3632	4020	3893
1543	12	18699802	18700160	28	15	16	4	4	6	9	10	8	283	347	312	227	250	270	321	233	317	238	266	221	224	210	250	277	361	342
1544	12	18703484	18703841	12	12	8	9	6	8	7	3	14	302	319	303	211	273	261	206	215	201	174	204	163	122	153	170	131	142	140
1545	12	18706275	18706506	18	29	23	23	20	27	21	15	17	316	310	516	351	409	308	266	407	306	269	251	241	227	209	232	211	227	251
1546	12	18711532	18712057	42	43	42	25	14	22	18	32	15	761	675	782	324	354	386	357	325	306	476	555	496	247	259	251	216	276	254
1547	12	18719529	18719990	336	311	280	262	188	245	221	225	241	2518	2701	2690	2088	2506	2457	2270	2008	2463	1659	1882	1688	1958	1814	1756	2097	2104	1769
1548	12	18847051	18847492	30	24	16	14	17	12	21	13	14	611	618	496	429	431	457	542	382	436	385	486	359	270	323	272	336	407	330
1549	12	19207912	19208332	311	333	285	256	128	212	162	191	180	4219	4203	4628	3718	3774	4028	3401	3580	3989	2449	2907	2190	2327	2533	2855	2392	2944	2694
1550	12	19209566	19209965	25	26	21	18	13	11	14	11	18	327	338	480	423	463	325	286	459	394	195	174	171	163	192	193	198	240	184
1551	12	19215747	19216230	11	17	8	9	1	9	4	4	4	136	152	195	157	178	141	117	162	191	146	116	120	87	77	126	84	89	98
1552	12	19217317	19217780	5	13	7	5	4	3	4	4	4	232	295	413	192	213	155	169	172	171	221	207	197	83	100	95	102	118	82
1553	12	19228279	19228574	5	6	9	1	2	4	0	1	2	141	133	200	71	83	81	38	84	82	98	85	71	31	29	40	39	30	41
1554	12	19232405	19232782	20	14	13	6	11	13	7	10	5	163	157	282	177	235	146	129	196	178	177	151	172	121	142	117	128	138	163
1555	12	19238811	19239147	7	7	10	3	2	1	2	5	1	600	588	487	254	317	310	275	190	330	337	453	285	235	248	261	317	328	303
1556	12	19239731	19240004	9	13	17	13	7	8	11	4	12	258	331	303	268	304	278	242	230	391	282	316	283	480	493	489	592	633	525
1557	12	19242032	19242284	7	12	9	7	6	6	2	3	5	286	293	347	212	268	220	176	172	235	138	158	110	94	112	102	80	120	91
1558	12	19251869	19252080	123	156	128	80	68	97	83	96	108	856	990	1360	950	1151	970	819	1137	1259	870	809	826	847	750	902	969	978	1038
1559	12	19253127	19253507	102	148	120	74	75	89	91	80	89	1570	1684	2169	1425	1767	1372	1310	1544	1621	1636	1608	1659	1509	1430	1542	1534	1652	1599
1560	12	19256575	19257143	47	40	41	38	24	40	26	25	33	296	253	309	292	248	356	207	192	223	185	172	165	270	307	258	298	276	271
1561	12	19258172	19258571	37	43	41	15	9	18	8	12	25	155	188	381	230	314	166	131	267	229	139	90	111	71	80	84	76	70	66
1562	12	19259365	19259786	99	107	78	65	60	82	49	54	72	665	793	927	819	1006	798	539	820	932	451	400	556	557	490	537	578	477	566
1563	12	19260243	19260684	1	0	0	1	0	0	1	0	1	85	90	78	64	57	54	85	39	44	67	71	47	12	20	29	20	21	23
1564	12	19261170	19261801	5	7	5	10	2	4	7	4	5	247	218	291	175	165	177	142	146	145	102	131	103	107	140	132	148	166	107
1565	12	19262358	19262568	390	543	482	508	362	427	536	387	268	2679	1653	2695	2256	2339	2556	2072	1789	2141	2226	2435	2099	2235	2565	2660	3011	3326	2794
1566	12	19268265	19268602	84	150	83	82	95	107	73	89	94	523	507	1129	808	1002	716	545	887	873	558	424	619	671	615	761	764	589	737
1567	12	19293709	19294023	142	152	94	119	88	100	117	92	105	1754	1780	1591	1387	1477	1519	1577	1326	1345	940	1205	894	1117	1285	1215	1353	1354	1172
1568	12	19296071	19296449	99	63	62	60	46	60	67	72	46	1385	1477	1262	841	854	1024	1053	695	828	966	1128	859	907	1003	997	1054	1160	1102
1569	12	19298566	19298797	17	5	9	5	5	4	3	5	4	150	161	206	122	176	171	111	123	114	96	88	104	79	95	88	104	84	90
1570	12	19299055	19299392	56	23	46	43	26	43	45	46	38	283	266	249	197	216	253	270	248	328	275	307	224	242	288	261	344	362	387
1571	12	19299927	19300180	5	2	6	1	3	2	4	3	5	154	143	165	113	120	115	151	95	147	148	175	153	125	137	120	140	157	148
1572	12	19300914	19301165	7	14	9	10	8	9	8	18	5	200	211	265	238	264	247	181	231	237	143	147	131	154	158	189	188	169	178
1573	12	19307972	19308330	3	7	11	11	6	4	9	4	5	165	134	157	139	149	140	102	109	115	132	152	120	223	255	235	232	246	292
1574	12	19314366	19314660	61	65	65	74	33	45	32	21	21	2193	2254	2498	1699	2003	1769	1657	1706	1961	1929	1820	1679	1393	1268	1430	1485	1548	1710
1575	12	19315372	19315876	12	18	15	12	9	11	9	6	6	464	399	419	245	304	299	291	257	249	241	289	256	180	171	162	149	184	173
1576	12	19317019	19317377	8	11	8	4	4	9	2	8	3	171	171	228	142	155	155	162	128	131	124	96	94	137	120	123	113	115	131
1577	12	20905014	20905351	70	75	63	51	48	55	42	31	47	1636	1473	1597	1464	1594	1708	1361	1114	1333	1057	1046	1026	1050	1265	1184	1171	1292	1155
1578	12	20907627	20907837	27	32	41	39	23	28	10	20	18	443	434	639	532	608	540	381	473	466	389	413	415	455	416	454	479	422	421
1579	12	20913812	20914128	77	63	68	74	52	67	70	56	54	3559	3743	3181	2563	2845	3189	2727	2328	2611	2074	2490	1972	2091	2333	2144	2501	2838	2395
1580	12	20919838	20920092	37	36	31	24	17	35	15	27	24	319	385	455	512	574	452	318	466	460	357	282	398	485	416	474	446	388	443
1581	12	20923991	20925044	4	2	1	0	3	1	0	0	2	10	16	16	27	18	28	21	20	33	15	16	14	21	27	19	30	33	29
1582	12	20937479	20937922	60	50	45	30	20	38	57	39	43	863	772	667	753	787	745	945	672	738	452	538	493	653	724	614	703	814	672
1583	12	20939650	20939860	6	11	8	7	10	6	14	7	10	358	365	352	260	271	280	267	220	227	244	264	231	258	240	215	245	251	223
1584	12	20941760	20942033	6	5	5	4	4	3	6	5	3	69	85	105	73	89	82	73	73	75	77	62	54	44	73	51	71	78	67
1585	12	20947020	20947462	334	269	219	214	181	195	225	175	207	5443	4965	4461	3043	3150	3023	3808	2722	3398	3950	4622	3639	2857	3384	2911	3248	3895	3192
1586	12	20947553	20947763	11	15	13	7	3	9	4	8	8	125	124	209	129	158	127	91	124	124	80	77	80	98	76	91	93	54	86
1587	12	20949920	20950152	26	21	20	15	13	11	11	8	13	384	326	348	214	241	244	277	206	260	292	347	323	198	227	214	245	259	263
1588	12	20951774	20952154	74	65	67	45	28	44	45	54	36	695	817	758	437	437	470	509	390	424	506	510	460	334	329	377	364	394	405
1589	12	20957419	20957693	23	23	15	19	13	16	21	13	12	211	241	218	186	166	137	166	140	179	109	137	107	102	107	139	108	156	123
1590	12	20978879	20979340	16	19	17	12	11	14	15	8	11	434	469	366	367	337	376	368	267	335	295	401	326	286	345	296	408	396	394
1591	12	20979897	20980431	6	4	7	5	3	4	2	3	6	48	34	85	61	76	60	24	46	57	50	38	40	36	39	43	50	43	56
1592	12	20984956	20985439	13	8	2	8	9	6	4	6	7	130	93	89	89	126	111	108	88	102	70	112	89	99	102	114	110	115	125
1593	12	20991770	20992232	6	11	7	7	8	9	10	6	4	232	248	365	200	241	195	134	189	192	195	158	199	132	120	164	114	106	143
1594	12	20996143	20996625	32	33	23	16	27	26	20	23	11	470	485	486	342	379	373	366	370	381	309	333	340	216	245	265	343	313	297
1595	12	20999445	20999758	311	263	244	223	190	238	231	222	194	2809	2782	2493	2057	2251	2339	2284	1915	2312	2067	2346	2016	2297	2426	2372	2369	2578	2408
1596	12	21000916	21001440	54	56	41	52	51	45	59	31	28	1239	973	945	946	931	1171	1176	765	1020	714	1017	698	762	937	729	966	1107	853
1597	12	21008506	21008843	58	39	26	27	21	15	20	18	18	554	599	430	262	295	311	314	251	282	318	381	266	177	245	186	230	225	215
1598	12	21013245	21013686	43	26	24	20	21	23	21	27	18	473	439	417	274	307	324	333	234	214	297	300	252	228	215	202	168	210	154
1599	12	21014659	21014933	12	8	5	3	3	5	5	8	4	124	123	127	106	105	97	115	101	107	52	85	68	72	57	67	81	76	74
1600	12	21015677	21016203	36	46	39	28	24	27	23	27	30	785	769	816	660	760	729	781	672	666	602	678	631	585	694	669	720	878	682
1601	12	21017608	21017903	9	5	7	4	4	1	12	7	9	129	120	108	71	85	92	95	69	59	68	71	60	39	55	51	65	61	52
1602	12	21019786	21020206	175	136	117	146	95	147	132	111	115	2240	2692	2054	1662	1682	1871	1755	1530	1890	1676	1853	1549	1517	1607	1647	1639	2032	1849
1603	12	21026521	21026731	58	39	40	37	32	35	39	26	35	384	403	286	173	190	278	273	250	265	194	320	197	197	190	178	289	318	272
1604	12	21041360	21041675	9	6	7	8	6	4	7	5	1	209	201	215	178	178	221	171	134	194	169	186	172	131	107	117	117	140	124
1605	12	21042273	21042652	19	17	26	22	18	23	14	15	20	381	362	569	423	548	468	381	378	435	474	400	412	362	348	336	311	335	360
1606	12	21043331	21043584	12	8	4	4	1	1	5	2	3	290	245	288	188	219	173	240	172	185	183	184	190	162	208	174	170	236	194
1607	12	21060611	21061117	17	30	22	12	14	17	19	20	16	516	528	505	281	364	326	322	313	325	341	347	343	218	227	291	287	289	268
1608	12	21062898	21063108	9	10	6	4	5	3	6	6	4	380	459	296	273	334	355	311	241	272	205	294	208	195	179	143	159	190	198
1609	12	21063618	21063954	2	1	2	3	1	2	2	0	1	121	146	126	80	110	105	109	89	85	68	86	62	59	63	67	57	66	64
1610	12	21072381	21072698	26	40	34	16	18	21	10	7	24	526	637	1361	890	1180	599	485	866	702	748	479	756	560	440	570	512	420	484
1611	12	21074069	21074385	42	40	31	39	17	26	23	30	21	1024	1066	1182	1067	1240	1185	1207	981	1059	804	785	708	1063	1191	1197	1233	1353	1238
1612	12	21075392	21075854	36	27	29	26	19	26	29	23	23	820	904	690	517	575	637	720	532	560	620	763	588	578	619	595	679	732	626
1613	12	21082026	21082257	1	1	0	0	0	1	0	1	1	64	61	79	34	47	33	45	33	28	25	24	22	9	6	5	5	4	8
1614	12	21105098	21105372	13	10	6	10	4	7	6	4	7	220	264	321	311	314	289	289	271	271	189	221	180	213	274	310	226	293	301
1615	12	21114396	21114690	2	1	0	2	3	3	0	2	1	147	218	152	150	158	185	147	107	136	104	126	116	87	105	121	109	120	121
1616	12	21118044	21118296	14	27	19	20	16	17	12	20	12	280	335	593	336	439	299	218	389	339	239	176	224	157	132	149	136	118	212
1617	12	21119544	21119797	1	10	8	7	3	5	1	4	13	291	384	966	562	696	343	290	620	501	541	284	464	294	192	321	249	172	299
1618	12	21125655	21126076	73	66	58	60	54	55	35	37	65	1439	1563	2838	1616	2389	1654	1156	1943	1988	1132	952	1214	1218	1159	1261	1208	1097	1139
1619	12	21126651	21127093	3	6	6	2	2	4	5	4	3	280	389	257	199	210	206	191	180	162	188	226	187	80	92	79	113	108	68
1620	12	21129542	21129857	11	11	13	5	4	7	9	10	9	398	368	427	324	371	493	289	336	364	279	310	289	310	366	330	358	401	342
1621	12	21130706	21131063	3	3	6	8	3	2	3	3	5	352	501	359	348	453	443	315	336	336	287	364	247	250	246	259	257	355	254
1622	12	21132636	21132993	13	14	10	7	4	8	5	6	8	337	343	572	297	431	287	238	338	335	320	235	289	271	234	282	248	237	373
1623	12	21149675	21150032	8	9	8	8	7	14	3	11	6	378	332	446	259	283	318	229	195	217	267	247	235	173	157	165	150	159	178
1624	12	21156869	21157143	8	7	6	4	4	4	4	2	3	539	360	819	321	342	208	288	220	235	361	343	478	302	237	256	303	239	233
1625	12	21160618	21160871	22	16	16	16	12	15	11	14	14	878	890	1069	626	748	686	620	585	590	520	530	553	544	527	567	515	557	520
1626	12	21162215	21162615	13	14	11	9	4	11	7	7	9	485	529	545	420	488	524	396	393	437	390	412	393	369	385	393	409	355	394
1627	12	21165469	21165742	8	16	14	5	4	3	7	5	2	184	160	291	112	119	141	78	107	97	128	132	102	53	46	66	32	43	37
1628	12	21167504	21167777	0	0	0	0	0	0	0	0	0	3	5	11	9	7	10	7	3	9	5	3	6	3	6	1	5	5	9
1629	12	21168953	21169290	1	2	1	0	0	0	1	0	0	13	19	22	14	22	12	16	19	40	13	17	14	15	17	12	9	19	10
1630	12	21170521	21171003	4	3	7	6	0	4	2	6	2	46	53	78	47	53	55	34	67	62	49	41	29	23	25	29	45	33	44
1631	12	21171183	21171813	48	33	35	22	23	16	19	17	28	285	272	492	262	274	232	150	247	210	151	128	172	76	101	97	79	99	84
1632	12	21172219	21172597	1	5	8	9	5	4	6	2	3	121	119	146	125	152	106	103	136	151	40	50	30	43	45	56	52	36	41
1633	12	21173135	21173470	221	165	152	151	155	167	145	133	132	1847	1896	1499	1269	1408	1524	1713	1193	1460	1534	1831	1475	1506	1688	1546	1897	2108	1746
1634	12	21174160	21174412	62	43	36	69	30	60	27	32	39	630	669	789	535	535	519	427	514	587	402	422	406	275	278	318	380	308	395
1635	12	21175392	21175602	0	2	1	0	3	1	2	2	2	106	103	119	95	102	116	100	88	130	91	97	85	66	69	52	99	95	95
1636	12	21178016	21178311	4	1	3	2	1	0	1	7	2	123	143	172	90	100	69	76	81	54	51	61	77	31	38	49	37	35	33
1637	12	21178424	21179150	13	14	16	9	4	7	5	13	6	175	217	301	140	161	171	118	157	156	103	88	96	42	36	55	32	45	61
1638	12	21182008	21182366	7	5	3	5	1	2	4	2	3	99	100	96	70	70	78	79	75	72	75	87	77	41	58	59	57	64	48
1639	12	21183427	21183805	4	3	3	4	2	5	3	3	4	238	227	201	139	180	189	169	133	174	136	172	127	101	117	108	104	101	111
1640	12	21184394	21184751	170	166	179	158	122	138	149	131	131	1787	1902	1858	1435	1608	1578	1416	1403	1494	974	1069	936	770	856	930	768	864	784
1641	12	21187905	21188157	40	33	35	40	27	34	31	39	50	795	868	748	608	668	693	639	563	558	636	687	540	480	495	506	514	589	516
1642	12	21190101	21190523	20	25	21	11	13	29	13	16	16	539	575	759	444	537	459	312	443	395	310	316	348	287	269	308	271	275	201
1643	12	21192067	21192447	3	5	2	3	2	3	1	1	2	116	124	103	53	64	82	83	46	62	60	101	75	29	34	47	53	40	26
1644	12	21194246	21194624	44	28	50	31	21	21	14	22	18	722	837	1612	866	998	676	401	888	615	673	500	849	431	309	460	289	270	289
1645	12	21716090	21716300	10	15	14	8	11	14	7	8	12	405	374	505	256	323	261	267	290	257	206	255	197	173	137	130	135	156	131
1646	12	21717824	21718287	53	42	43	37	27	34	40	37	29	486	468	662	432	477	444	308	362	437	247	285	289	207	165	194	167	156	142
1647	12	21723090	21723468	31	47	35	33	23	32	17	12	32	417	478	704	452	528	418	284	407	356	293	225	290	141	142	168	148	121	139
1648	12	21724604	21724940	46	70	43	37	28	26	28	21	27	549	521	740	388	405	397	354	377	334	303	367	355	185	253	212	192	226	169
1649	12	21725694	21725967	87	61	56	61	44	40	56	54	38	680	688	537	380	412	407	414	327	371	336	474	310	251	270	281	268	297	208
1650	12	21727785	21728017	71	52	76	53	57	41	49	45	33	466	474	474	384	387	372	377	386	455	241	251	224	164	174	188	164	183	149
1651	12	21732175	21732385	222	181	164	220	128	187	141	148	132	4741	5193	3833	2784	2895	3323	2522	2203	2691	2058	2563	1846	1217	1260	1359	1028	1072	968
1652	12	21733113	21733408	4	6	9	6	8	8	4	3	8	71	58	76	52	69	67	59	53	32	49	51	40	39	30	31	25	28	26
1653	12	21751236	21751467	12	12	18	14	9	12	8	6	5	750	699	1223	579	663	475	325	414	411	372	369	414	137	125	164	86	89	88
1654	12	21760840	21761260	9	12	4	5	3	5	7	8	14	171	183	345	160	204	169	124	150	186	197	175	212	207	192	216	177	189	258
1655	12	21768183	21768414	48	35	29	24	25	27	36	23	28	540	468	410	363	380	378	418	267	291	276	279	272	281	324	258	272	301	254
1656	12	21769868	21770351	3	5	3	7	1	6	6	9	7	283	253	229	159	171	157	176	121	113	149	151	106	87	99	107	82	93	100
1657	12	21772886	21773202	3	3	5	7	1	3	4	4	5	136	155	139	79	95	125	79	64	90	92	84	66	63	80	84	79	89	57
1658	12	21773784	21774078	206	174	158	151	161	153	165	157	166	1079	1071	1109	898	1004	1044	947	973	963	617	782	605	513	584	581	621	704	592
1659	12	21779995	21780205	109	156	105	80	83	88	65	54	68	1795	1957	4480	2692	3267	2209	1534	2544	1987	1625	1148	1941	1276	1080	1260	1008	821	971
1660	12	21782317	21782570	352	277	228	250	191	229	241	214	195	2980	3197	2966	1830	1866	2050	1897	1619	1853	2610	2823	2368	1410	1674	1582	1690	1867	1624
1661	12	21783410	21783620	22	17	16	21	10	15	16	9	9	337	362	320	164	202	215	182	154	147	140	195	152	95	120	134	117	136	122
1662	12	21784474	21784831	22	32	16	12	18	18	19	20	16	766	810	755	503	495	467	440	503	464	391	461	342	221	283	259	288	263	250
1663	12	21790954	21791228	83	63	52	38	22	27	23	22	24	2100	2129	1914	1294	1393	1613	1409	1013	1259	1078	1353	957	898	968	938	871	898	991
1664	12	21791982	21792254	98	103	107	30	24	29	16	14	36	502	600	1496	395	530	348	291	622	473	410	263	489	110	115	133	102	115	130
1665	12	21793080	21793438	49	51	47	37	23	39	37	23	25	964	923	971	774	790	891	668	614	608	708	716	681	705	825	829	794	938	853
1666	12	21795209	21795545	55	70	69	38	34	37	48	37	32	1130	900	984	857	862	994	809	716	883	717	971	680	705	752	813	905	1039	928
1667	12	21796697	21796929	4	7	2	3	1	2	5	0	5	54	58	52	38	49	49	24	23	69	33	36	21	18	26	22	11	16	27
1668	12	21798052	21798536	17	18	15	5	6	6	13	12	14	289	315	263	253	285	282	289	228	255	184	200	183	204	248	215	220	288	225
1669	12	21798669	21798962	15	15	19	15	6	11	9	12	9	231	188	191	226	243	247	251	233	316	137	168	145	161	159	193	229	222	242
1670	12	21800866	21801328	72	68	66	58	39	42	46	58	55	1050	999	1028	723	786	793	785	671	753	697	784	665	567	607	590	568	645	607
1671	12	21802742	21803079	98	53	49	48	33	29	47	25	30	2760	2904	2006	1534	1770	1772	1598	1189	1283	1624	1908	1404	824	1074	936	908	1004	774
1672	12	21803594	21804120	3	0	3	6	2	8	3	0	1	175	276	262	210	288	255	142	146	152	81	67	60	83	89	109	65	46	48
1673	12	21807905	21808262	4	4	4	1	3	0	3	3	0	159	139	135	123	108	124	96	71	81	74	81	61	40	51	51	50	60	35
1674	12	21817198	21817576	99	79	68	52	37	39	53	41	27	1939	1973	1767	1385	1517	1695	1675	1200	1443	1017	1117	971	832	872	893	834	878	779
1675	12	21819596	21819953	19	16	12	12	6	11	11	5	6	490	444	446	389	391	426	391	318	344	268	273	222	180	184	180	164	198	178
1676	12	21823278	21823656	169	161	104	92	101	104	89	106	73	2319	2531	2293	1908	2151	1925	1808	1772	2027	1670	2046	1882	1574	1609	1499	1820	1906	1644
1677	12	21835490	21835846	0	2	0	0	0	1	0	0	0	24	23	54	11	18	15	12	15	11	14	11	17	2	2	7	4	4	3
1678	12	21855581	21855854	2	3	5	3	2	2	2	3	2	234	259	351	129	150	132	62	86	142	67	60	86	32	22	31	23	22	26
1679	12	21856612	21856822	13	15	14	11	4	6	5	4	3	258	330	345	199	227	242	206	163	161	153	222	179	130	138	150	113	106	107
1680	12	21858844	21859180	141	154	124	112	86	104	65	53	74	1763	1604	1697	1766	1786	1984	1330	1215	1295	1006	1344	1059	993	1170	1112	786	915	812
1681	12	21867282	21867618	31	30	22	23	11	20	15	11	13	538	588	608	588	686	626	697	529	791	395	472	389	652	655	646	673	739	573
1682	12	21868689	21869046	110	75	80	75	41	46	60	43	39	3542	3561	2926	1847	2128	2009	2086	1611	2223	1864	2037	1724	811	861	1024	765	1002	789
1683	12	21878638	21878995	25	14	21	15	12	12	9	5	9	320	696	401	262	392	341	246	313	276	306	365	242	153	147	146	172	193	166
1684	12	21885037	21885373	8	14	11	6	1	6	3	3	4	806	832	774	338	321	326	355	241	243	415	453	370	136	163	153	164	152	136
1685	12	21888373	21888646	8	13	7	6	6	7	3	7	7	182	174	177	179	155	122	166	140	150	90	117	96	74	72	72	72	64	88
1686	12	21889099	21889394	5	3	2	3	4	1	4	3	3	118	98	117	101	95	112	93	71	102	57	48	54	45	59	57	38	62	50
1687	12	21892777	21893261	13	10	8	8	6	11	9	8	9	129	122	128	91	116	117	61	72	101	62	65	50	46	62	81	53	59	64
1688	12	21894033	21894392	128	129	109	110	70	99	94	62	89	736	857	1067	703	813	776	722	811	741	627	694	624	439	435	543	469	428	406
1689	12	21899641	21900020	5	2	0	3	2	1	3	0	0	113	124	106	67	83	76	49	68	76	46	64	36	35	29	45	40	38	30
1690	12	21907520	21907794	31	42	32	31	27	36	17	26	21	1058	1122	2131	1110	1410	973	721	1066	957	738	580	741	483	491	487	358	417	369
1691	12	21911955	21912186	2	0	1	2	2	1	1	3	2	62	57	120	49	72	58	24	52	42	41	25	26	16	17	16	9	25	12
1692	12	21913577	21913892	115	88	75	97	55	68	64	69	60	2917	3283	2609	1813	1920	2009	1613	1659	1949	1637	1976	1588	1008	1150	1058	892	1130	1051
1693	12	21916019	21916397	166	274	268	152	144	191	65	116	198	4234	4756	14209	5462	7831	3765	2574	7038	5480	4330	2216	4681	2775	1683	2489	1841	1164	1879
1694	12	21919418	21919922	10	15	7	16	9	12	12	13	8	181	198	259	203	216	185	154	213	192	100	111	95	84	73	90	85	114	76
1695	12	21923135	21923449	11	6	2	7	2	4	4	8	2	80	74	91	69	70	61	57	36	47	37	41	41	39	28	32	38	36	31
1696	12	21923967	21924345	12	12	9	15	7	8	9	11	4	286	287	274	187	229	241	198	157	148	137	156	124	76	85	73	77	100	73
1697	12	21929258	21929532	3	2	6	3	2	3	2	2	0	72	72	86	62	73	66	28	54	68	44	40	28	21	15	26	21	21	28
1698	12	21939624	21940044	9	15	13	8	4	11	4	5	4	85	126	271	138	163	80	59	145	78	138	61	113	32	32	49	33	19	32
1699	12	21943816	21944089	435	450	315	293	208	254	213	289	240	2751	3015	3775	2478	2751	2847	2146	2451	2704	2103	2011	2027	1597	1717	1855	1689	1920	1949
1700	12	21961850	21962313	52	64	56	47	43	54	50	49	42	596	684	708	540	587	542	507	549	628	425	396	401	342	333	426	337	320	385
1701	12	21994835	21995045	77	79	76	71	49	62	67	59	64	584	642	904	562	626	607	391	615	516	262	256	301	234	245	322	251	223	302
1702	12	21996827	21997037	1	3	0	0	0	0	0	1	2	60	69	45	41	45	35	20	19	26	21	25	17	20	15	11	20	22	21
1703	12	22001142	22001415	11	13	11	14	12	8	4	10	11	225	261	265	231	249	215	197	216	223	139	182	133	111	124	111	111	147	125
1704	12	22016860	22017344	19	16	16	20	11	7	8	8	7	976	926	941	721	792	781	645	508	573	441	473	489	382	352	335	335	353	342
1705	12	22017730	22018234	5	4	2	5	1	4	0	2	2	515	577	472	281	278	291	254	209	252	291	280	233	122	162	167	148	161	138
1706	12	22019342	22019699	103	106	93	88	56	64	61	62	81	1484	1853	1821	1237	1492	1393	1109	1137	1207	1050	1081	964	701	631	735	778	683	820
1707	12	22020963	22021362	210	177	152	147	122	157	113	104	131	1900	2523	2869	1814	2154	2008	1520	1891	2106	1263	1134	1252	1120	1187	1213	1147	1003	1124
1708	12	22031766	22032143	21	16	21	12	11	12	8	15	8	346	383	322	258	305	265	302	269	276	255	271	244	203	211	217	204	260	244
1709	12	22033110	22033680	129	106	102	95	78	66	81	82	75	692	599	735	577	682	682	465	556	589	451	487	413	404	419	470	452	458	453
1710	12	22036515	22037019	70	68	61	76	41	42	66	54	52	586	552	598	441	457	477	456	353	460	378	395	392	318	308	405	387	362	379
1711	12	22040272	22040650	9	12	4	8	11	10	7	9	7	80	126	98	104	89	96	109	73	90	80	76	78	62	68	67	89	80	71
1712	12	22041709	22042089	30	45	36	26	21	21	13	15	28	339	384	661	436	509	317	289	445	386	208	157	187	145	174	203	157	149	204
1713	12	22043749	22044275	120	95	77	74	64	79	86	95	76	850	746	711	510	505	438	646	453	534	667	712	551	550	674	634	662	676	593
1714	12	22045302	22045553	8	10	8	11	6	12	12	4	11	106	107	132	119	127	116	101	73	75	100	103	85	88	99	105	120	120	96
1715	12	22050635	22051034	86	125	78	91	99	89	93	86	67	988	973	1291	1016	1121	1059	965	918	1065	884	858	956	1072	1090	1059	1091	1097	1066
1716	12	22051876	22052086	38	28	30	25	26	28	32	19	18	210	190	340	197	229	198	186	268	220	166	137	172	130	135	133	116	107	102
1717	12	22053944	22054259	13	24	26	8	21	18	16	14	16	111	122	316	153	200	125	123	199	133	108	94	136	82	55	63	32	59	64
1718	12	22054855	22055339	187	217	146	117	102	95	90	95	116	1599	1740	2509	1714	1996	1621	1423	1673	1573	1338	1241	1490	1252	1223	1321	1253	1209	1246
1719	12	22058110	22058530	44	28	37	36	44	35	45	37	32	545	559	428	459	524	550	481	420	496	298	362	290	364	439	397	403	508	403
1720	12	22059365	22059974	31	30	30	45	27	22	23	25	19	436	430	510	423	503	480	415	398	402	332	340	291	450	435	438	490	528	463
1721	12	22062531	22062952	12	13	5	3	4	4	1	3	7	291	179	253	164	164	144	206	97	92	119	174	123	130	138	104	97	99	74
1722	12	22066718	22067034	70	62	60	74	50	43	54	54	66	459	535	444	409	471	470	462	385	448	354	427	280	368	400	469	456	453	449
1723	12	22070029	22070449	25	16	15	19	14	12	28	19	15	394	429	431	277	274	277	300	234	276	272	334	286	177	164	183	208	189	194
1724	12	22071364	22071658	41	45	38	35	26	30	32	24	30	793	943	1055	717	823	737	693	717	733	623	701	598	456	503	500	468	530	514
1725	12	22073673	22074073	145	132	102	100	114	121	149	155	113	1943	1745	1509	1190	1269	1484	1454	1067	1323	1221	1401	1187	1110	1238	1165	1170	1466	1195
1726	12	22077550	22077949	8	5	5	3	2	5	5	4	6	116	96	110	64	89	89	120	91	99	80	120	78	89	71	73	83	101	89
1727	12	22085742	22085952	3	2	0	5	3	1	1	0	0	113	87	90	78	80	111	96	77	83	54	64	46	47	71	75	75	68	71
1728	12	22087454	22087832	20	25	14	13	7	6	13	12	10	524	573	490	327	361	380	391	253	284	319	420	291	164	195	159	163	198	183
1729	12	22096794	22097279	13	8	11	9	7	8	3	3	3	130	171	339	216	242	177	116	162	141	128	95	136	79	70	59	51	34	54
1730	12	22097733	22098343	11	4	10	7	1	3	10	5	3	97	132	133	90	100	93	101	93	84	84	131	95	60	56	84	83	77	62
1731	12	22106021	22106336	5	4	6	4	5	7	3	4	2	241	283	236	174	186	194	167	108	119	127	156	122	84	89	83	96	97	100
1732	12	22108506	22108843	40	28	36	21	22	11	25	26	13	678	588	592	424	431	492	463	375	358	308	425	316	273	283	295	307	289	284
1733	12	22109195	22109595	201	191	166	176	136	170	132	142	150	1034	1176	1573	1244	1245	1400	838	1148	1069	830	868	841	812	803	937	838	755	899
1734	12	22114119	22114477	79	76	54	52	36	59	51	44	42	693	770	725	673	654	718	669	585	609	441	543	458	398	430	446	415	447	398
1735	12	22114876	22115339	21	10	17	26	16	11	8	14	14	177	191	191	192	227	214	173	170	200	148	140	118	180	166	188	188	183	197
1736	12	22117872	22118291	55	55	49	40	36	43	52	52	37	1030	985	975	694	597	661	663	590	563	579	807	508	421	502	470	517	579	493
1737	12	22119192	22119528	25	39	21	8	8	8	18	11	10	388	397	477	295	318	374	305	271	309	212	263	194	200	184	168	204	180	219
1738	12	22120687	22120919	11	9	6	8	6	2	1	0	2	222	209	250	218	257	268	181	194	151	138	125	124	164	150	140	139	152	184
1739	12	22123025	22123319	130	135	88	89	80	78	76	85	96	820	982	1157	802	817	852	612	826	745	750	725	694	671	633	682	654	690	673
1740	12	22124346	22124661	7	3	0	4	1	3	1	1	2	188	188	171	117	98	128	87	124	122	61	91	67	43	32	40	28	35	46
1741	12	24252510	24252847	4	5	0	0	1	1	1	1	0	66	53	61	54	61	55	50	56	47	41	53	45	46	53	47	49	70	46
1742	12	24254371	24254898	52	56	47	44	35	45	42	45	39	1006	999	937	783	900	873	959	686	879	803	939	738	660	754	655	782	751	733
1743	12	24255772	24255982	9	11	1	3	1	4	3	2	5	133	130	220	157	168	151	104	153	126	135	96	115	98	94	127	106	103	122
1744	12	24256224	24256539	24	24	27	18	10	18	12	14	9	549	553	404	369	417	443	396	292	402	205	254	156	231	241	259	244	289	228
1745	12	24258779	24259282	45	41	39	26	11	18	16	27	9	856	1100	1393	683	795	720	567	692	660	761	718	756	282	299	333	339	329	340
1746	12	24260252	24260609	50	44	36	35	40	45	38	44	33	1033	1004	933	688	772	838	816	675	834	710	855	632	524	607	573	591	713	576
1747	12	24261323	24261743	0	5	3	1	2	1	2	1	0	131	117	79	54	56	67	87	34	51	54	82	54	15	29	12	36	39	23
1748	12	24263031	24263283	42	41	42	41	33	41	35	32	18	1823	1975	2093	1658	1793	1697	1531	1359	1536	1480	1713	1415	1321	1440	1441	1392	1473	1327
1749	12	24265699	24266141	19	11	10	3	6	3	5	4	6	450	449	484	297	357	287	241	261	218	223	270	235	176	213	195	181	207	186
1750	12	24278555	24278870	32	29	29	12	9	11	10	7	5	799	759	727	330	333	353	324	298	327	397	345	364	212	188	197	245	219	224
1751	12	24280673	24281072	19	19	11	19	11	11	14	16	14	383	429	361	328	319	402	316	260	323	250	259	193	202	231	251	218	228	252
1752	12	24281848	24282331	3	7	1	4	1	2	2	1	0	86	108	129	80	77	82	66	81	64	59	66	67	65	62	57	56	89	72
1753	12	24282832	24283042	16	12	10	16	11	21	13	6	4	408	435	404	344	361	429	395	298	369	352	360	305	287	326	305	349	378	373
1754	12	24283238	24283659	319	317	296	202	167	191	157	171	201	3559	4395	4406	3256	3728	3294	3092	3330	3177	4718	4843	4239	3638	3973	3904	4442	5140	4629
1755	12	24285232	24285609	337	309	236	195	151	176	155	163	158	2650	3629	3312	2492	2978	2540	2204	2354	2368	2036	2543	2047	2113	2054	2214	2322	2705	2180
1756	12	24286782	24286992	95	81	69	72	61	74	57	45	72	1347	1321	1099	1000	1137	1272	1081	902	1175	839	1076	830	891	984	970	1065	1223	1150
1757	12	24288102	24288398	6	12	8	6	7	5	5	7	7	62	70	109	68	81	80	45	100	79	35	35	40	37	35	43	32	43	49
1758	12	24289325	24289809	3	5	2	5	2	0	6	2	2	297	329	253	257	281	358	295	245	335	120	159	94	146	201	171	263	314	237
1759	12	24290441	24290924	62	75	44	38	28	27	27	39	46	1074	1255	2090	1503	1897	1264	951	1562	1453	887	820	926	964	855	1059	992	922	1093
1760	12	24294276	24294633	11	15	9	20	11	5	10	13	16	552	457	819	607	631	524	549	553	588	291	311	362	292	257	328	298	329	276
1761	12	24294996	24295459	9	10	6	9	5	6	7	3	6	372	337	400	228	262	228	234	226	223	167	190	145	131	122	156	125	123	124
1762	12	24297193	24297403	0	2	1	0	0	1	0	1	0	77	82	68	124	128	129	135	105	123	75	73	68	111	119	119	110	146	117
1763	12	24298298	24298571	80	51	38	45	15	31	33	31	25	2041	2090	1628	1388	1496	1725	1641	1361	1477	1131	1300	1051	906	1146	1113	1146	1299	1043
1764	12	24301494	24301914	1	0	0	0	1	0	0	0	0	66	55	80	56	54	41	39	40	38	15	24	36	18	23	16	22	18	15
1765	12	24302659	24303143	2	1	1	1	0	1	0	2	0	487	527	395	281	310	344	280	242	283	459	440	327	214	252	197	219	220	240
1766	12	24303846	24304056	81	76	74	67	52	59	52	65	49	1592	1621	1741	1505	1655	1542	1494	1514	1709	859	880	822	954	1074	1091	1119	1186	1203
1767	12	24305381	24305677	1	3	1	1	2	4	0	1	3	31	44	111	52	60	35	24	76	74	52	33	39	34	31	37	32	18	26
1768	12	24306500	24306773	14	14	9	14	17	14	8	7	11	405	398	434	265	353	311	368	306	278	207	232	212	204	190	192	233	236	220
1769	12	24307340	24307550	1	3	3	2	2	1	3	2	5	37	59	97	109	139	90	65	129	124	85	35	56	97	70	92	75	63	108
1770	12	24310625	24310961	60	60	51	45	38	55	57	41	37	1748	1605	1568	1348	1341	1532	1644	1170	1470	1326	1620	1281	1341	1472	1493	1742	1994	1579
1771	12	24311848	24312227	62	63	68	58	64	63	57	43	59	980	1107	1022	973	1124	1069	922	923	983	645	770	591	810	877	965	972	1080	948
1772	12	24312604	24312962	3	4	2	2	1	1	0	1	2	87	109	95	50	44	66	67	37	53	44	54	32	24	20	22	15	18	26
1773	12	24313335	24313671	34	39	20	14	15	15	18	14	15	489	434	482	434	420	515	466	438	506	280	312	305	410	510	453	451	441	414
1774	12	24314878	24315426	0	0	4	0	0	1	0	1	1	21	31	30	20	20	26	12	12	14	23	21	19	22	19	15	27	18	9
1775	12	24317115	24317536	9	8	1	2	3	7	5	6	1	118	108	126	86	90	103	117	106	94	89	151	105	157	163	123	171	174	145
1776	12	24317797	24318174	3	2	6	5	3	6	2	2	2	234	254	294	195	253	225	210	208	210	200	188	170	160	156	173	175	160	150
1777	12	24319983	24320468	135	98	94	48	44	48	43	57	54	1698	2190	1968	1004	1224	1080	898	1097	977	1356	1327	1172	693	671	738	713	750	737
1778	12	24323369	24323579	32	36	27	40	13	16	24	30	19	820	823	699	634	686	758	676	453	620	451	494	413	518	572	544	554	696	645
1779	12	24324246	24324770	36	42	18	37	28	40	27	36	28	847	791	701	658	742	656	901	587	645	448	533	441	683	692	653	690	990	778
1780	12	24326134	24326366	146	146	106	123	93	101	83	82	81	2408	2342	2265	2036	1976	2113	2253	1640	2000	1878	2076	1784	1983	2150	2067	2309	2587	2291
1781	12	24327996	24328248	46	50	51	25	19	24	27	20	26	934	1020	975	608	642	652	565	549	502	649	707	565	493	582	503	544	571	561
1782	12	24335279	24335593	3	2	1	1	3	1	4	1	3	58	71	61	60	71	67	58	55	67	33	43	37	38	34	36	64	47	34
1783	12	24337773	24338025	120	130	103	88	74	84	78	70	64	2545	2758	2716	1821	1939	1957	1696	1490	1751	1827	2008	1762	1795	1835	1952	2085	2279	1906
1784	12	24341328	24341770	9	13	12	8	4	8	8	9	8	299	351	286	274	262	335	240	195	239	183	245	161	203	230	207	213	233	239
1785	12	24342713	24343133	28	34	33	13	11	19	10	11	16	395	498	573	317	402	355	300	356	318	320	304	320	214	211	242	221	222	254
1786	12	24344970	24345306	205	233	163	195	99	137	93	125	134	2364	3287	3518	2768	3246	3057	2234	2803	3730	2512	1962	1959	2395	2062	2715	2594	2046	3218
1787	12	24345787	24346291	24	23	21	31	16	10	26	26	13	570	553	475	563	555	647	680	482	496	318	383	298	427	485	450	459	569	410
1788	12	24350023	24350548	4	3	0	3	1	0	1	3	2	26	38	47	19	29	26	15	37	18	36	15	19	15	24	21	23	11	16
1789	12	24351022	24351379	1	1	0	1	0	0	0	1	0	16	19	29	27	22	25	16	18	12	28	12	16	11	5	14	17	14	19
1790	12	24356310	24356604	13	13	9	6	9	8	8	10	4	324	245	212	172	188	246	321	155	199	170	220	172	207	220	141	234	258	233
1791	12	24357125	24357482	19	8	10	8	8	9	9	5	4	358	403	410	311	363	373	316	321	322	326	409	312	280	290	341	384	364	310
1792	12	24358196	24358616	8	12	10	7	9	6	8	8	9	336	365	360	299	351	311	372	279	341	284	308	251	307	346	362	415	462	427
1793	12	24362067	24362297	84	82	60	73	56	69	49	51	58	1767	2373	2174	1737	1952	1692	1503	1586	1909	1188	1213	1113	1177	1143	1388	1417	1212	1674
1794	12	24365131	24365530	35	20	14	21	19	19	15	16	21	530	508	476	322	385	349	395	290	351	322	404	351	309	371	347	333	385	359
1795	12	24371367	24371872	4	17	3	5	6	1	3	4	11	72	90	243	193	210	85	72	223	143	156	57	90	87	56	122	89	51	139
1796	12	24372810	24373146	58	45	34	38	28	36	42	44	36	208	214	225	193	215	199	178	165	181	169	167	156	210	236	222	223	243	225
1797	12	24373409	24373682	69	62	53	51	40	42	49	46	40	372	371	460	337	437	422	354	376	543	218	223	201	253	250	263	264	270	287
1798	12	24374478	24374877	0	1	1	3	4	2	1	4	0	59	44	97	45	57	51	37	61	70	54	35	37	51	50	39	45	54	59
1799	12	24375918	24376149	23	11	10	5	5	8	5	3	3	279	279	262	148	189	192	151	150	160	173	205	185	93	105	100	111	109	101
1800	12	24377476	24377688	83	151	126	88	40	68	46	53	66	1238	1273	2440	1588	1646	1478	932	1372	1424	1187	1086	1154	1078	995	1108	1185	945	1287
1801	12	24378379	24378630	8	11	8	14	11	14	8	12	6	170	186	238	184	229	192	179	208	191	108	146	126	122	123	133	137	131	143
1802	12	24379094	24379493	3	3	3	6	3	9	7	10	2	184	198	190	174	201	220	212	145	182	116	164	106	114	167	133	157	183	132
1803	12	24379819	24380113	25	26	22	19	15	11	13	20	17	280	263	365	284	303	241	237	256	255	201	190	196	247	214	222	250	181	198
1804	12	24380628	24381088	28	38	40	21	29	33	14	24	28	533	575	1413	931	1158	704	529	1015	895	1082	613	1076	966	648	952	1000	612	1050
1805	12	24383120	24383540	26	33	25	28	19	19	23	17	11	447	480	469	412	420	498	415	358	420	417	398	362	423	411	396	481	479	550
1806	12	24385520	24385940	10	12	9	15	4	8	1	5	5	225	226	209	226	232	227	218	168	188	153	195	151	223	240	223	277	323	250
1807	12	24386654	24386970	20	7	12	24	12	9	14	13	13	209	218	198	164	171	181	149	157	157	91	140	102	109	108	119	115	127	114
1808	12	24391038	24391480	15	11	7	10	2	6	5	10	6	335	342	337	261	279	293	260	237	236	279	324	261	267	254	271	307	319	290
1809	12	24395641	24396125	20	13	11	5	13	13	12	15	10	224	243	197	192	160	193	213	183	197	157	208	166	189	231	190	240	249	194
1810	12	24398341	24399097	78	100	71	62	53	77	61	65	79	1091	1373	1119	777	812	857	773	733	814	967	1203	944	737	777	791	828	852	799
1811	12	24401077	24401517	4	1	0	0	1	1	3	0	0	101	114	112	106	121	122	97	108	122	97	124	88	70	82	103	78	89	90
1812	12	24409811	24410105	95	101	82	75	71	67	56	52	74	1290	1137	1443	845	972	764	899	801	780	793	806	739	673	725	663	586	669	658
1813	12	24412110	24412551	20	13	26	19	13	22	12	18	16	465	479	570	444	512	507	485	478	525	474	455	410	492	454	476	546	609	605
1814	12	24413216	24413636	142	155	121	126	93	117	162	151	104	2925	2910	2538	2228	2270	2468	2781	2104	2219	2140	2224	2034	2391	2689	2938	2926	3560	2792
1815	12	24414510	24414848	178	179	141	145	111	139	128	105	122	2787	3225	2481	2214	2511	2931	2667	2061	2483	1967	2061	1772	1746	2059	2018	2392	2388	2470
1816	12	24415956	24416166	45	63	48	64	44	67	40	47	50	567	604	688	742	950	974	730	717	800	337	364	366	823	887	869	939	1087	1056
1817	12	24417083	24417482	2	1	1	1	0	0	2	0	0	28	33	68	29	24	19	17	31	33	34	35	35	11	26	14	20	23	15
1818	12	24433609	24433861	21	18	6	10	4	2	8	3	6	325	317	356	222	302	287	254	215	243	250	272	225	214	244	283	276	288	282
1819	12	24435323	24435619	3	5	4	1	1	0	3	3	1	276	315	429	162	191	174	146	193	149	184	150	170	107	77	70	105	88	102
1820	12	24456861	24457071	6	6	5	6	4	3	2	3	2	173	182	149	132	166	167	137	110	166	169	172	119	116	160	139	165	199	191
1821	12	24828079	24828604	9	10	6	9	1	17	8	9	2	304	307	233	266	349	347	325	253	334	124	161	120	215	189	228	212	289	222
1822	12	24828879	24829257	0	4	5	1	3	2	1	2	1	108	117	101	103	92	89	66	46	82	85	97	83	54	67	69	76	77	83
1823	12	24831413	24831958	63	70	45	50	34	41	21	27	33	1012	1065	1588	1065	1355	1066	718	1054	1113	946	995	969	991	990	1097	1184	1106	1229
1824	12	24833410	24833662	51	59	55	50	36	44	25	22	29	649	733	1190	839	946	691	600	773	750	447	423	572	538	429	501	442	426	434
1825	12	24835687	24836066	6	5	3	3	8	3	2	3	3	120	112	180	102	128	88	121	103	93	66	82	82	78	68	78	91	93	87
1826	12	24836640	24837039	3	3	1	1	2	1	0	0	1	83	95	100	56	65	77	51	46	55	77	71	89	73	56	59	80	77	62
1827	12	24838562	24839003	3	5	6	4	1	2	3	3	5	116	116	132	105	97	81	86	102	106	105	108	100	90	107	90	139	131	115
1828	12	24840293	24840503	43	36	36	16	12	25	25	15	13	936	889	1015	680	704	741	553	512	552	639	672	584	562	625	654	694	790	591
1829	12	24844714	24845197	147	181	172	141	105	135	82	75	81	3259	3578	5389	4263	5044	3751	3276	4004	4048	2799	2304	2817	3264	3346	3537	3205	3415	3468
1830	12	24845781	24846138	8	10	4	3	6	4	6	4	5	400	410	543	345	346	381	252	258	205	276	255	239	242	221	216	224	193	218
1831	12	24849196	24849406	10	3	10	6	4	11	4	5	11	145	209	290	150	185	152	94	129	148	115	98	141	95	71	91	79	72	85
1832	12	24850169	24850547	53	43	45	49	35	28	33	27	23	1366	1274	1253	957	1038	1027	1071	803	975	789	967	756	768	838	704	708	856	754
1833	12	24851754	24852047	116	106	82	75	69	59	84	103	67	2256	2184	1830	1251	1328	1386	1704	1254	1671	1541	1791	1377	1402	1434	1482	1458	1736	1272
1834	12	24853531	24854014	64	60	50	41	28	61	35	36	35	1750	1681	1397	1031	1022	1071	1365	875	1038	916	1165	927	843	806	827	800	948	734
1835	12	24857806	24858183	89	66	65	62	54	59	58	42	50	2447	2295	1986	1536	1572	1679	1844	1428	1418	1250	1516	1307	1167	1331	1366	1271	1470	1298
1836	12	24858504	24858755	12	4	9	5	5	5	6	4	2	671	592	616	344	380	367	350	279	267	350	389	350	165	161	164	157	155	152
1837	12	24862026	24862425	3	3	2	3	0	5	2	5	3	341	327	462	264	293	259	156	221	230	276	254	240	216	200	231	177	208	230
1838	12	24865679	24865910	60	59	48	49	25	39	28	30	28	795	990	1152	813	946	905	614	673	717	691	685	654	680	607	667	668	635	628
1839	12	24866806	24867058	59	38	43	18	9	15	19	17	19	1128	1353	900	625	675	734	786	607	678	585	705	482	493	489	523	444	556	517
1840	12	24867288	24867835	18	19	13	8	17	8	10	11	13	232	332	301	216	253	276	243	185	247	205	255	204	172	170	171	230	197	212
1841	12	24869005	24869342	23	10	26	12	10	8	16	14	6	341	348	287	295	307	353	282	182	256	230	293	220	219	230	251	219	245	201
1842	12	26345072	26345408	10	14	4	11	6	4	8	5	8	163	171	318	193	209	178	104	218	171	158	115	132	85	105	108	100	108	133
1843	12	26988662	26988935	117	96	95	85	62	85	68	47	81	2722	2990	3059	2334	2553	2599	2353	1998	2198	1727	1787	1671	1323	1601	1619	1737	1883	1600

## Sheet: PHAS_24
PHAS_24_No	Chr. No	Start	End	9522_S3_1	9522_S3_2	9522_S3_3	msp1_S3_1	msp1_S3_2	msp1_S3_3	ostdl1a_S3_1	ostdl1a_S3_2	ostdl1a_S3_3	9522_S5_1	9522_S5_2	9522_S5_3	msp1_S5_1	msp1_S5_2	msp1_S5_3	ostdl1a_S5_1	ostdl1a_S5_2	ostdl1a_S5_3	9522_S7_1	9522_S7_2	9522_S7_3	msp1_S7_1	msp1_S7_2	msp1_S7_3	ostdl1a_S7_1	ostdl1a_S7_2	ostdl1a_S7_3
1	2	5937240	5937480	19	14	11	15	12	13	16	24	19	9	78	8	6	3	16	15	15	9	15603	9137	17666	16	9	4	10	12	7
2	2	6004081	6004537	5	1	0	2	5	5	1	2	0	4	18	6	1	1	1	0	1	1	2826	1744	2914	4	3	0	2	0	1
3	2	6010774	6011111	1	0	1	1	0	0	1	0	0	2	21	3	0	0	0	0	1	0	2716	2033	2805	0	0	1	0	0	0
4	2	6858722	6859107	1	0	0	0	0	0	0	0	0	3	9	2	0	0	0	0	0	0	2101	1295	2294	1	0	0	0	1	0
5	3	12874740	12875052	0	0	0	0	0	0	0	0	1	0	1	0	0	0	0	0	0	0	185	167	232	0	0	0	1	0	0
6	3	13625333	13625597	4	4	2	4	5	2	2	2	2	10	13	3	0	1	1	2	1	1	5111	4674	5514	1	3	2	1	3	5
7	3	18591558	18591798	0	0	0	0	0	0	0	0	0	0	2	0	0	0	0	0	0	0	1124	757	863	0	0	0	0	0	0
8	4	16016549	16017078	2	2	3	2	2	7	1	0	5	8	71	1	1	2	5	4	2	2	5431	3758	5380	1	3	3	2	4	5
9	4	18221666	18221979	6	11	10	8	5	16	14	14	9	4	15	4	9	8	10	14	10	4	2210	1503	2344	9	8	17	7	8	8
10	5	1028152	1028488	0	0	0	2	1	0	0	1	0	0	12	0	0	0	0	0	0	0	1310	780	1211	4	0	2	1	0	0
11	5	6706929	6707192	3	4	1	4	4	3	2	4	4	5	12	4	9	4	2	10	6	6	9940	4771	7406	1	8	8	8	11	4
12	5	6713509	6713796	5	4	4	1	6	6	4	0	2	2	19	1	1	3	2	1	5	2	3219	1851	3485	3	3	5	4	3	5
13	5	17801944	17802184	3	4	3	2	2	1	1	1	0	11	64	3	0	1	0	1	1	0	4077	2656	4592	2	2	1	1	2	2
14	6	1660979	1661219	3	1	3	3	2	2	0	0	1	0	15	1	2	1	0	0	1	5	2836	2209	2482	0	1	3	1	0	1
15	6	11771149	11771413	1	4	1	1	2	2	0	1	1	5	50	1	1	0	1	1	0	0	8850	5808	9339	1	6	2	0	0	2
16	6	11821020	11821284	3	0	0	1	0	0	0	1	0	0	3	0	1	0	0	0	0	0	956	504	752	0	0	1	0	0	1
17	6	25263130	25263562	1	2	3	4	2	3	1	2	1	4	7	3	1	0	1	1	3	2	1878	1483	2124	1	1	3	1	0	4
18	6	25434395	25434803	0	0	0	0	0	0	0	2	1	0	7	0	0	0	0	0	0	3	2649	1467	2925	1	0	1	1	0	0
19	6	25436205	25436445	4	4	3	4	2	1	4	2	3	41	141	18	1	3	1	2	1	1	27526	13857	28799	5	2	3	5	7	6
20	6	25442892	25443180	4	2	4	4	4	4	0	7	2	7	52	10	2	1	1	3	2	4	14730	6967	14541	2	3	6	3	4	9
21	6	25503794	25504034	0	0	0	0	0	0	1	0	0	2	12	1	0	0	0	0	0	0	1521	867	1381	0	0	0	0	0	0
22	6	25509572	25509932	5	6	7	4	8	2	5	14	8	11	37	7	13	7	5	8	13	11	3875	2457	4176	2	4	2	3	2	2
23	6	25537438	25537678	12	13	12	7	5	1	1	1	5	22	86	17	4	4	1	3	2	4	6971	5713	7421	5	5	0	3	4	4
24	7	5831120	5831625	0	0	0	0	1	1	0	1	0	1	6	0	0	0	0	0	1	2	600	347	476	0	0	0	0	0	0
25	7	5841233	5841522	0	0	0	0	0	0	0	0	0	0	10	0	0	0	0	0	0	0	797	400	1014	0	0	0	0	0	0
26	7	6217485	6217822	0	1	1	0	1	1	1	0	2	3	21	2	2	1	6	1	1	5	5486	3070	4528	3	1	1	3	1	1
27	7	6219484	6219749	1	4	1	2	2	1	1	2	1	3	5	0	0	0	0	0	0	0	1495	740	1493	0	0	0	1	1	1
28	7	7563279	7563567	12	8	12	8	11	8	14	6	12	2	10	5	8	7	2	3	7	3	1357	1224	1248	11	11	6	14	10	11
29	7	7577592	7577904	0	0	0	0	0	0	0	0	0	1	12	0	0	0	0	0	0	0	1548	922	1392	0	1	1	1	0	1
30	8	808961	809296	0	1	0	0	0	0	0	1	0	1	8	0	0	0	0	1	2	1	857	747	785	0	0	1	0	1	0
31	8	6184826	6185162	3	1	3	2	0	1	0	2	0	0	19	2	1	1	0	3	0	0	1761	1420	1698	1	0	1	2	0	1
32	9	9290076	9290364	1	2	1	4	2	5	1	1	4	3	4	0	1	3	2	0	2	4	313	308	339	0	2	2	0	2	3
33	10	11842671	11842936	1	0	0	0	0	0	0	0	0	7	21	0	0	0	0	0	0	0	4264	3427	4065	0	1	2	0	0	1
34	10	12917913	12918322	1	2	2	4	2	3	1	1	4	2	3	0	1	0	1	0	0	0	1568	923	1315	0	4	1	1	1	1
35	10	20090724	20091061	0	0	1	0	0	1	0	0	0	0	6	0	0	0	0	0	0	0	645	450	619	1	0	0	0	0	0
36	10	21821073	21821313	17	10	6	19	14	11	18	13	18	16	47	6	11	7	9	10	6	13	11128	5415	9874	12	15	13	17	9	11
37	11	23056277	23056517	2	1	1	1	1	0	5	0	0	2	2	0	2	2	0	5	0	0	1417	840	1707	2	8	1	1	3	2
38	11	23103202	23103562	7	8	7	15	13	9	12	3	14	22	44	9	52	50	51	55	30	41	6862	4665	6402	14	15	15	9	11	14
39	11	23106396	23106636	1	1	4	1	0	2	2	4	0	2	8	0	0	1	1	1	0	1	377	223	450	2	1	0	1	1	1
40	11	23113807	23114383	3	0	1	1	0	1	1	0	0	4	17	2	0	0	0	1	0	0	11680	4657	12047	0	0	2	3	4	1
41	11	23126292	23126580	0	0	0	0	0	0	0	0	0	0	0	0	0	0	0	1	0	0	1039	737	980	0	0	0	0	0	0
42	12	4683938	4684202	9	5	8	6	6	7	9	7	4	5	44	7	5	5	3	5	8	5	1080	715	993	9	12	11	6	7	3
43	12	22734896	22735375	0	0	0	0	0	0	0	0	0	2	6	0	0	0	1	2	0	0	548	348	424	0	0	1	1	0	0
44	12	22740101	22740389	0	0	0	0	0	0	1	0	1	0	1	0	0	0	0	0	1	0	603	262	502	0	0	0	0	0	0
45	12	22745439	22745703	0	0	0	0	0	1	0	0	0	4	0	0	0	0	0	0	0	0	2364	1953	2214	1	1	1	1	0	2
46	12	22749563	22749827	2	1	3	0	1	1	0	1	2	4	3	1	3	1	3	1	0	4	2649	2164	2335	4	4	4	1	6	2
47	12	22777751	22778302	0	2	1	4	1	2	0	0	1	0	10	2	3	1	2	0	0	2	2496	978	2123	1	2	2	0	2	4
48	12	22833899	22834308	4	1	8	3	5	2	2	0	1	4	20	3	2	2	1	2	2	1	2592	1720	2596	1	2	0	1	0	2
49	12	25443621	25444005	5	10	8	4	10	11	10	11	13	22	104	18	6	2	4	4	8	4	12884	9365	15207	6	5	9	9	7	7
50	12	26078058	26078395	0	0	0	0	0	0	1	1	0	2	13	0	0	0	0	0	0	0	1018	742	988	0	0	0	1	0	1
